# Supplementary material for: Limitations to sustainable renewable jet fuels production attributed to cost than energy-water-food resource availability
Source: Nat Commun. 2023 Dec 9;14:8156. doi: 10.1038/s41467-023-44049-6 (PMC10710432; doi:10.1038/s41467-023-44049-6)
Supplement: Supplementary file 4 — Supplementary Dataset 1-6 [file 41467_2023_44049_MOESM4_ESM.zip]

Archive with 7 entries (7 files):
- Supplementary dataset/List of Supplementary Dataset.pdf
- Supplementary dataset/Supplementary Dataset 1 - Global Sustainability Index Ranking.xlsx
- Supplementary dataset/Supplementary Dataset 2 - Feedstock.xlsx
- Supplementary dataset/Supplementary Dataset 3 - Economic Scenarios.xlsx
- Supplementary dataset/Supplementary Dataset 4 - Indicators.xlsx
- Supplementary dataset/Supplementary Dataset 5 - Dataset List.xlsx
- Supplementary dataset/Supplementary Dataset 6 - Figure Data.xlsx
