# Supplementary material for: Limitations to sustainable renewable jet fuels production attributed to cost than energy-water-food resource availability
Source: Nat Commun. 2023 Dec 9;14:8156. doi: 10.1038/s41467-023-44049-6 (PMC10710432; doi:10.1038/s41467-023-44049-6)
Supplement: Supplementary file 4 — Supplementary Dataset 1-6 [file 41467_2023_44049_MOESM4_ESM.zip › Supplementary dataset/Supplementary Dataset 1 - Global Sustainability Index Ranking.xlsx]

## Sheet: Scenario 1 - Key Scenario
Security		Energy Security																																										Water Security
		0.4																																										0.25
Theme		Production									Energy Use																		Environmental Emissions															Water Stress
		0.21									0.09																		0.1															0.05
Sub-Theme		Present Status & Future Projection						Diversification			Overall Use			Shares												Import Dependency			Emissions															Overall Water Stress			Overall Withdrawal
		0.2						0.01			0.01			0.05												0.03			0.1															0.025			0.025
Country/Territory Name	Code	CBP	MMNorm	0.1	TBP	MMNorm	0.1	NAF	MNorm	0.01	EUC	RK	0.01	TBR	MMNorm	0.01	BSE	MMNorm	0.005	RSE	MMNorm	0.005	HHI	RK	0.03	ID	MMNorm	0.03	PER (CO)	RK	0.01	PER (NOx)	RK	0.005	PER (UHC)	RK	0.005	PER (Soot)	RK	0.01	GHGEm	RMMNorm	0.07	BWSI	RK	0.025	WWC	RK	0.025
Afghanistan	AFG	0	0	0	1.17341e+09	1.03183	0.103183	4	10	0.1	976.237	138	0.896104	1431.84	4.261	0.04261	103.692	98.789	0.493945	103.692	98.789	0.493945	1.07658	22	0.428571	45.3869	8.58268	0.257481	-1335.6	108	0.701299	-1233.38	108	0.350649	-1600.48	108	0.350649	-596.905	108	0.701299	1.47336e+16	99.9996	6.99997	0.306138	26	0.422078	131.681	97	1.57468
Albania	ALB	0	0	0	9.90292e+07	0.0870804	0.00870804	2	5	0.05	32152.1	92	0.597403	386.686	1.15073	0.0115073	3.73235	96.8779	0.484389	37.4753	97.523	0.487615	0.248764	118	2.2987	82.381	11.9113	0.35734	-324.197	70	0.454545	-296.592	70	0.227273	-395.732	70	0.227273	-124.704	70	0.454545	1.32626e+15	100	7	0.0216225	74	1.2013	156.104	93	1.50974
Algeria	DZA	0	0	0	8.13209e+08	0.715087	0.0715087	2	5	0.05	60088.3	69	0.448052	127.015	0.377984	0.00377984	1.05973	96.8268	0.484134	1.18902	96.8292	0.484146	0.955665	30	0.584416	-50	3.83598e-15	1.15079e-16	-72.9132	36	0.233766	-63.8458	36	0.116883	-96.4105	36	0.116883	-7.38555	36	0.233766	1.05519e+16	99.9997	6.99998	0.571784	18	0.292208	82.8341	110	1.78571
Angola	AGO	0	0	0	4.17085e+08	0.366759	0.0366759	4	10	0.1	18330.1	112	0.727273	114.003	0.339261	0.00339261	2.28131	96.8501	0.484251	51.184	97.7851	0.488925	0.318173	94	1.83117	-19.485	2.74567	0.08237	-60.3212	34	0.220779	-52.1827	34	0.11039	-81.4112	34	0.11039	-1.50661	34	0.220779	1.73384e+15	100	7	0.000988544	138	2.24026	54.3964	122	1.98052
Argentina	ARG	0	0	0	1.40528e+10	12.3572	1.23572	6	15	0.15	83073.2	55	0.357143	1990.2	5.92262	0.0592262	12.9246	97.0536	0.485268	20.504	97.1985	0.485993	0.354931	80	1.55844	-13.2085	3.31041	0.0993124	-1875.92	116	0.753247	-1733.85	116	0.376623	-2244.1	116	0.376623	-849.173	116	0.753247	4.33415e+18	99.8781	6.99147	0.0318748	66	1.07143	1396.69	30	0.487013
Armenia	ARM	0	0	0	4.08487e+07	0.0359199	0.00359199	2	5	0.05	52237	76	0.493506	48.5448	0.144464	0.00144464	0.969247	96.825	0.484125	9.56985	96.9895	0.484947	0.426029	65	1.26623	3.07547	4.7756	0.143268	1.56788	1	0.00649351	5.0334	1	0.00324675	-7.41267	19	0.0616883	26.6123	3	0.0194805	1.12965e+16	99.9997	6.99998	0.242245	28	0.454545	65.8619	116	1.88312
Australia	AUS	0	0	0	7.22297e+09	6.35145	0.635145	6	15	0.15	215155	14	0.0909091	203.115	0.604448	0.00604448	4.48025	96.8922	0.484461	11.6125	97.0285	0.485143	0.220738	123	2.3961	81.6663	11.847	0.35541	-146.555	48	0.311688	-132.055	48	0.155844	-184.13	48	0.155844	-41.7673	48	0.311688	5.00849e+18	99.8591	6.99014	0.0244407	72	1.16883	1208.78	32	0.519481
Austria	AUT	0	0	0	8.04788e+08	0.707682	0.0707682	4	10	0.1	157525	24	0.155844	163.348	0.486106	0.00486106	1.98088	96.8444	0.484222	33.6906	97.4506	0.487253	0.19825	130	2.53247	-36.7983	1.18786	0.0356358	-108.072	46	0.298701	-96.4112	46	0.149351	-138.291	46	0.149351	-23.8006	46	0.298701	3.66112e+16	99.999	6.99993	0.000992278	137	2.22403	405.908	60	0.974026
Azerbaijan	AZE	0	0	0	5.64025e+08	0.49597	0.049597	3	7.5	0.075	65782.1	66	0.428571	75.4488	0.224527	0.00224527	2.87606	96.8615	0.484307	4.50236	96.8926	0.484463	0.594287	47	0.915584	-39.1028	0.980506	0.0294152	-23.012	28	0.181818	-17.6258	28	0.0909091	-36.9696	28	0.0909091	15.9123	16	0.103896	4876999859446041	99.9999	6.99999	0.324066	23	0.373377	246.108	74	1.2013
Bahrain	BHR	0	0	0	0	0	0	0	0	0	440794	3	0.0194805	0	0	0		0	0		0	0		0	0	0	4.49888	0.134966	0	0	0	0	0	0	0	0	0	0	0	0	0	100	7	1.24741	6	0.0974026	0	0	0
Bangladesh	BGD	0	0	0	1.24173e+10	10.919	1.0919	4	10	0.1	13160.5	122	0.792208	2367.95	7.04677	0.0704677	19.2728	97.175	0.485875	34.3408	97.4631	0.487315	0.358086	79	1.53896	49.243	8.92965	0.267889	-2241.47	120	0.779221	-2072.43	120	0.38961	-2679.53	120	0.38961	-1019.84	120	0.779221	1.4429e+19	99.5942	6.9716	0.0256717	70	1.13636	329.943	66	1.07143
Belarus	BLR	0	0	0	1.01911e+09	0.896148	0.0896148	4	10	0.1	117315	36	0.233766	415.758	1.23725	0.0123725	3.13746	96.8665	0.484332	9.68142	96.9916	0.484958	0.998486	29	0.564935	-38.5572	1.02959	0.0308878	-352.33	73	0.474026	-322.65	73	0.237013	-429.243	73	0.237013	-137.839	73	0.474026	3.16151e+17	99.9911	6.99938	0.0071848	97	1.57468	478.799	54	0.876623
Belgium	BEL	0	0	0	4.54113e+08	0.39932	0.039932	3	7.5	0.075	197578	17	0.11039	25.8592	0.0769541	0.000769541	0.684746	96.8196	0.484098	9.68078	96.9916	0.484958	0.571129	50	0.974026	38.8075	7.99068	0.23972	0.835188	8	0.0519481	2.68123	10	0.0324675	-3.94864	12	0.038961	14.176	17	0.11039	6.29605e+16	99.9982	6.99988	0.00245902	128	2.07792	175.991	89	1.44481
Benin	BEN	0	0	0	4.22936e+08	0.371904	0.0371904	6	15	0.15	17792.4	113	0.733766	2167.55	6.45038	0.0645038	6.32688	96.9275	0.484637	58.4924	97.9248	0.489624	0.498378	58	1.12987	-4.2125	4.11985	0.123595	-2047.54	119	0.772727	-1892.8	119	0.386364	-2448.52	119	0.386364	-929.296	119	0.772727	7.42122e+12	100	7	0.0022357	130	2.11039	1881.41	24	0.38961
Bhutan	BTN	0	0	0	0	0	0	0	0	0	0	0	0	0	0	0		0	0		0	0		0	0	104.156	13.8706	0.416117	0	0	0	0	0	0	0	0	0	0	0	0	0	100	7	0.00407692	116	1.88312	0	0	0
Bolivia	BOL	0	0	0	0	0	0	0	0	0	31759.3	93	0.603896	0	0	0		0	0		0	0		0	0	0	4.49888	0.134966	0	0	0	0	0	0	0	0	0	0	0	0	0	100	7	0.00334495	121	1.96429	0	0	0
Bosnia and Herzegovina	BIH	0	0	0	2.6716e+08	0.234925	0.0234925	3	7.5	0.075	99203	48	0.311688	2434.13	7.2437	0.072437	2.84817	96.861	0.484305	26.0195	97.304	0.48652	0.335911	89	1.73377	50	8.99776	0.269933	-2305.51	121	0.785714	-2131.74	121	0.392857	-2755.81	121	0.392857	-1049.74	121	0.785714	1.04156e+16	99.9997	6.99998	0	0	0	367.546	62	1.00649
Botswana	BWA	0	0	0	0	0	0	0	0	0	41096.5	84	0.545455	0	0	0		0	0		0	0		0	0	101.917	13.6691	0.410073	0	0	0	0	0	0	0	0	0	0	0	0	0	100	7	0.00563725	100	1.62338	0	0	0
Brazil	BRA	0	0	0	7.27008e+10	63.9287	6.39287	12	30	0.3	68196.2	65	0.422078	2120.76	6.31116	0.0631116	17.2066	97.1355	0.485677	55.6107	97.8697	0.489349	0.28417	109	2.12338	-40.5727	0.848241	0.0254472	-2002.27	117	0.75974	-1850.87	117	0.37987	-2394.6	117	0.37987	-908.16	117	0.75974	1.06171e+20	97.0142	6.79099	0.00434255	111	1.80195	1868.57	25	0.405844
Bulgaria	BGR	0	0	0	1.45066e+09	1.27563	0.127563	3	7.5	0.075	120671	32	0.207792	461.064	1.37208	0.0137208	6.03944	96.922	0.48461	18.2965	97.1563	0.485782	0.293593	104	2.02597	-36.9496	1.17424	0.0352273	-396.173	76	0.493506	-363.258	76	0.246753	-481.467	76	0.246753	-158.309	76	0.493506	4.12918e+17	99.9884	6.99919	0.0339906	65	1.05519	948.027	39	0.633117
Burkina Faso	BFA	0	0	0	3.81472e+08	0.335444	0.0335444	4	10	0.1	567.903	142	0.922078	1042.69	3.10293	0.0310293	105.141	98.8167	0.494083	105.141	98.8167	0.494083	1.10811	20	0.38961	38.6667	7.97801	0.23934	-959.015	100	0.649351	-884.579	100	0.324675	-1151.91	100	0.324675	-421.087	100	0.649351	9848989234272814	99.9997	6.99998	0.031163	68	1.1039	75.911	113	1.83442
Burundi	BDI	0	0	0	9.2538e+07	0.0813724	0.00813724	4	10	0.1	241.34	145	0.941558	948.515	2.82267	0.0282267	105.681	98.827	0.494135	105.681	98.827	0.494135	1.12007	19	0.37013	14.725	5.8238	0.174714	-867.88	98	0.636364	-800.167	98	0.318182	-1043.35	98	0.318182	-378.539	98	0.636364	8.20954e+13	100	7	0.017709	80	1.2987	33.1778	125	2.02922
Cambodia	KHM	0	0	0	2.61714e+09	2.30135	0.230135	6	15	0.15	24868.9	101	0.655844	879.529	2.61738	0.0261738	21.9452	97.2261	0.48613	61.1826	97.9762	0.489881	0.421201	66	1.28571	50.2205	9.0176	0.270528	-801.123	94	0.61039	-738.335	94	0.305195	-963.831	94	0.305195	-347.371	94	0.61039	3.01875e+16	99.9992	6.99994	0.00431212	113	1.83442	4361.12	20	0.324675
Cameroon	CMR	0	0	0	1.01868e+09	0.895768	0.0895768	8	20	0.2	16297.8	117	0.75974	4396.42	13.0832	0.130832	7.94975	96.9585	0.484792	77.7126	98.2923	0.491461	0.559583	51	0.993506	2.75789	4.74703	0.142411	-4204.42	128	0.831169	-3890.57	128	0.415584	-5017.74	128	0.415584	-1936.3	128	0.831169	3.95242e+15	99.9999	6.99999	0.00260286	126	2.04545	168.54	91	1.47727
Canada	CAN	0	0	0	1.14291e+10	10.0501	1.00501	5	12.5	0.125	348440	5	0.0324675	311.462	0.926876	0.00926876	2.97388	96.8634	0.484317	18.5987	97.1621	0.48581	0.28707	107	2.08442	-16.8661	2.98131	0.0894393	-251.402	64	0.415584	-229.168	64	0.207792	-309.021	64	0.207792	-90.7183	64	0.415584	2.17126e+19	99.3894	6.95726	0.000909373	139	2.25649	1846.15	26	0.422078
Central African Republic	CAF	0	0	0	0	0	0	0	0	0	0	0	0	0	0	0		0	0		0	0		0	0	106.25	14.059	0.42177	0	0	0	0	0	0	0	0	0	0	0	0	0	100	7	2.83688e-06	149	2.41883	0	0	0
Chad	TCD	0	0	0	1.44546e+08	0.127105	0.0127105	3	7.5	0.075	250.992	144	0.935065	370.399	1.10227	0.0110227	115.963	99.0236	0.495118	115.963	99.0236	0.495118	1.37022	9	0.175325	-50	2.55732e-15	7.67195e-17	-308.436	68	0.441558	-281.994	68	0.220779	-376.958	68	0.220779	-117.346	68	0.441558		0	0	0.014709	83	1.3474	37.8618	124	2.01299
Chile	CHL	0	0	0	4.83281e+08	0.424968	0.0424968	5	12.5	0.125	88921.9	51	0.331169	57.1848	0.170176	0.00170176	0.964493	96.8249	0.484125	28.3337	97.3482	0.486741	0.18364	133	2.59091	-11.4719	3.46667	0.104	-5.33785	22	0.142857	-1.25553	22	0.0714286	-15.9168	22	0.0714286	24.1639	5	0.0324675	1.03547e+17	99.9971	6.9998	0.0318723	67	1.08766	111.565	101	1.63961
China	CHN	0	0	0	1.13722e+11	100	10	9	22.5	0.225	101764	46	0.298701	252.77	0.752214	0.00752214	2.71115	96.8583	0.484292	12.2964	97.0416	0.485208	0.407661	68	1.32468	-42.3398	0.689246	0.0206774	-194.606	58	0.376623	-176.561	58	0.188312	-241.367	58	0.188312	-64.2012	58	0.376623	3.55583e+21	0	0	0.135623	40	0.649351	358.896	63	1.02273
Colombia	COL	0	0	0	4.69638e+09	4.12972	0.412972	10	25	0.25	38624.6	85	0.551948	525.38	1.56347	0.0156347	8.16475	96.9626	0.484813	29.2214	97.3652	0.486826	0.264357	112	2.18182	-41.1098	0.799917	0.0239975	-458.411	80	0.519481	-420.905	80	0.25974	-555.604	80	0.25974	-187.366	80	0.519481	1.27898e+18	99.964	6.99748	0.00889831	90	1.46104	43832.5	10	0.162338
Comoros	COM	0	0	0	0	0	0	0	0	0	0	0	0	0	0	0		0	0		0	0		0	0	121.036	15.3894	0.461681	0	0	0	0	0	0	0	0	0	0	0	0		0	0	0.00391667	117	1.89935	0	0	0
Costa Rica	CRI	0	0	0	7.0661e+08	0.62135	0.062135	8	20	0.2	46804.9	81	0.525974	249.75	0.743228	0.00743228	10.133	97.0002	0.485001	56.5388	97.8875	0.489437	0.3048	100	1.94805	0.930819	4.58263	0.137479	-191.684	56	0.363636	-173.854	56	0.181818	-237.886	56	0.181818	-62.837	56	0.363636	4.28474e+16	99.9988	6.99992	0.0203717	75	1.21753	197223	5	0.0811688
Côte d'Ivoire	CIV	0	0	0	1.22052e+09	1.07325	0.107325	11	27.5	0.275	13664.9	121	0.785714	538.079	1.60126	0.0160126	11.2445	97.0215	0.485107	35.2051	97.4796	0.487398	0.263518	113	2.2013	-50	0	0	-470.7	81	0.525974	-432.287	81	0.262987	-570.242	81	0.262987	-193.104	81	0.525974	5758833692521721	99.9998	6.99999	0.00713097	98	1.59091	29935.1	12	0.194805
Croatia	HRV	0	0	0	5.46948e+08	0.480953	0.0480953	3	7.5	0.075	102279	45	0.292208	224.249	0.667339	0.00667339	4.55628	96.8936	0.484468	21.2018	97.2119	0.486059	0.340616	88	1.71429	-26.4	2.12347	0.0637041	-167.006	53	0.344156	-150.997	53	0.172078	-208.491	53	0.172078	-51.3155	53	0.344156	3.26359e+16	99.9991	6.99994	0.000720379	140	2.27273	606.203	49	0.795455
Cuba	CUB	0	0	0	1.08857e+09	0.957227	0.0957227	3	7.5	0.075	11704.6	126	0.818182	2704.94	8.04961	0.0804961	28.5821	97.353	0.486765	35.8215	97.4914	0.487457	0.509926	55	1.07143	1061.39	100	3	-2567.58	124	0.805195	-2374.48	124	0.402597	-3067.98	124	0.402597	-1172.09	124	0.805195	2574229620519804	99.9999	6.99999	0.118547	42	0.681818	435.183	58	0.941558
Cyprus	CYP	0	0	0	0	0	0	0	0	0	76197.5	59	0.383117	0	0	0		0	0		0	0		0	0	32.2905	7.4043	0.222129	0	0	0	0	0	0	0	0	0	0	0	0	0	100	7	0	0	0	0	0	0
Czech Republic	CZE	0	0	0	2.44267e+09	2.14794	0.214794	7	17.5	0.175	182442	19	0.123377	1206.62	3.59076	0.0359076	4.40652	96.8907	0.484454	15.4756	97.1024	0.485512	0.204317	129	2.51299	9.03614	5.31193	0.159358	-1117.65	103	0.668831	-1031.51	103	0.334416	-1340.87	103	0.334416	-495.15	103	0.668831	3.80716e+17	99.9893	6.99925	0.00365019	118	1.91558	2940.08	22	0.357143
Denmark	DNK	0	0	0	1.57074e+09	1.38122	0.138122	3	7.5	0.075	118328	35	0.227273	278.79	0.829648	0.00829648	7.844	96.9565	0.484782	45.0333	97.6675	0.488337	0.390554	71	1.38312	67.7489	10.5948	0.317843	-219.786	60	0.38961	-199.884	60	0.194805	-271.361	60	0.194805	-75.9573	60	0.38961	1.69139e+17	99.9952	6.99967	0.105421	47	0.762987	1207.39	33	0.535714
Djibouti	DJI	0	0	0	0	0	0	0	0	0	0	0	0	0	0	0		0	0		0	0		0	0	100	13.4966	0.404899	0	0	0	0	0	0	0	0	0	0	0	0		0	0	0.01	88	1.42857	0	0	0
Dominican Republic	DOM	0	0	0	7.95984e+08	0.69994	0.069994	5	12.5	0.125	38502.9	86	0.558442	127.982	0.380859	0.00380859	6.4325	96.9295	0.484647	16.9845	97.1312	0.485656	0.331209	91	1.77273	11.9455	5.57371	0.167211	-73.8482	38	0.246753	-64.7118	38	0.123377	-97.5242	38	0.123377	-7.82207	38	0.246753	1.54461e+16	99.9996	6.99997	0.32183	24	0.38961	256.862	73	1.18506
Ecuador	ECU	0	0	0	1.82605e+09	1.60572	0.160572	9	22.5	0.225	3123.85	132	0.857143	425.387	1.26591	0.0126591	113.618	98.9788	0.494894	113.618	98.9788	0.494894	1.30946	12	0.233766	-44.1051	0.530408	0.0159122	-361.648	74	0.480519	-331.281	74	0.24026	-440.343	74	0.24026	-142.19	74	0.480519	1.69506e+17	99.9952	6.99967	0.018255	79	1.28247	4407.64	19	0.308442
Egypt	EGY	0	0	0	4.87987e+09	4.29107	0.429107	5	12.5	0.125	38110.9	88	0.571429	260.006	0.77375	0.0077375	4.05397	96.884	0.48442	9.02185	96.979	0.484895	0.374064	75	1.46104	-48.1806	0.163702	0.00491106	-201.609	59	0.383117	-183.047	59	0.191558	-249.709	59	0.191558	-67.4707	59	0.383117	9.83874e+18	99.7233	6.98063	1.06696	9	0.146104	200.979	84	1.36364
El Salvador	SLV	0	0	0	1.01281e+09	0.890608	0.0890608	3	7.5	0.075	34501.5	90	0.584416	458.844	1.36547	0.0136547	16.083	97.114	0.48557	53.79	97.8349	0.489175	0.345558	85	1.65584	52.9303	9.26142	0.277843	-394.024	75	0.487013	-361.268	75	0.243506	-478.908	75	0.243506	-157.305	75	0.487013	8309639816674378	99.9998	6.99998	0.0544728	55	0.892857	477.903	55	0.892857
Equatorial Guinea	GNQ	0	0	0	0	0	0	0	0	0	52024.3	77	0.5	0	0	0		0	0		0	0		0	0	68	10.6174	0.318521	0	0	0	0	0	0	0	0	0	0	0	0	0	100	7	3.84615e-05	148	2.4026	0	0	0
Estonia	EST	0	0	0	2.81539e+08	0.247568	0.0247568	3	7.5	0.075	166065	21	0.136364	623.951	1.85681	0.0185681	4.41392	96.8909	0.484454	27.5886	97.334	0.48667	0.58604	48	0.935065	50	8.99776	0.269933	-553.799	84	0.545455	-509.256	84	0.272727	-669.227	84	0.272727	-231.901	84	0.545455	4859708028345095	99.9999	6.99999	0.000370027	142	2.30519	953.506	38	0.616883
Eswatini	SWZ	0	0	0	4.09798e+08	0.360351	0.0360351	1	2.5	0.025	11872	125	0.811688	33603.4	100	1	100.152	98.7213	0.493606	100.152	98.7213	0.493606	1.00304	28	0.545455	50	8.99776	0.269933	-32468.1	133	0.863636	-30069.2	133	0.431818	-38684.6	133	0.431818	-15132	133	0.863636		0	0	0.22306	32	0.519481	1546.7	28	0.454545
Ethiopia	ETH	0	0	0	2.92004e+09	2.56771	0.256771	6	15	0.15	16328.9	116	0.753247	324.01	0.964217	0.00964217	5.14302	96.9048	0.484524	90.6504	98.5396	0.492698	0.780702	32	0.623377	50.0327	9.00071	0.270021	-263.545	65	0.422078	-240.415	65	0.211039	-323.485	65	0.211039	-96.3875	65	0.422078	1.20083e+17	99.9966	6.99976	0.0794016	52	0.844156	109.173	103	1.67208
Fiji	FJI	0	0	0	2.11961e+08	0.186386	0.0186386	2	5	0.05	6953.2	128	0.831169	413.829	1.23151	0.0123151	114.052	98.987	0.494935	114.052	98.987	0.494935	1.32054	10	0.194805	111.905	14.5678	0.437034	-350.463	72	0.467532	-320.921	72	0.233766	-427.019	72	0.233766	-136.968	72	0.467532	1.00125e+14	100	7	0.00175131	132	2.14286	603.99	50	0.811688
Finland	FIN	1.26904e+06	100	10	6.04821e+08	0.531844	0.0531844	3	7.5	0.075	240189	9	0.0584416	156.287	0.465094	0.00465094	1.57681	96.8366	0.484183	39.1011	97.5541	0.48777	0.366498	78	1.51948	10.6918	5.4609	0.163827	-101.24	45	0.292208	-90.0827	45	0.146104	-130.152	45	0.146104	-20.6106	45	0.292208	5.09723e+16	99.9986	6.9999	0.00363636	119	1.93182	491.665	52	0.844156
France	FRA	0	0	0	9.51481e+09	8.36675	0.836675	5	12.5	0.125	164273	23	0.149351	192.076	0.571598	0.00571598	3.10495	96.8659	0.484329	13.9551	97.0733	0.485367	0.24772	119	2.31818	49.2861	8.93352	0.268006	-135.873	47	0.305195	-122.161	47	0.152597	-171.406	47	0.152597	-36.78	47	0.305195	1.30893e+19	99.6319	6.97423	0.0139479	84	1.36364	663.5	45	0.730519
Gabon	GAB	0	0	0	3.16156e+07	0.0278009	0.00278009	3	7.5	0.075	82505.8	56	0.363636	83.6284	0.248869	0.00248869	0.566205	96.8173	0.484087	81.9911	98.3741	0.49187	0.665716	39	0.75974	14.071	5.76495	0.172949	-30.9275	29	0.188312	-24.9574	29	0.0941558	-46.3983	29	0.0941558	12.2167	19	0.123377	3.07111e+12	100	7	0.000242771	144	2.33766	56317.1	9	0.146104
Georgia	GEO	0	0	0	5.40298e+07	0.0475105	0.00475105	2	5	0.05	55496.3	72	0.467532	43.4357	0.12926	0.0012926	0.8962	96.8236	0.484118	21.8155	97.2236	0.486118	0.313915	96	1.87013	12.0671	5.58465	0.16754	1.40286	3	0.0194805	4.50366	3	0.00974026	-6.63253	17	0.0551948	23.8115	6	0.038961	3300427161862873	99.9999	6.99999	0.00722943	94	1.52597	64.698	117	1.89935
Germany	DEU	0	0	0	6.82538e+09	6.00183	0.600183	4	10	0.1	150413	25	0.162338	91.8715	0.273399	0.00273399	1.882	96.8425	0.484212	18.0518	97.1516	0.485758	0.208581	127	2.47403	-0.313247	4.47069	0.134121	-38.9043	30	0.194805	-32.3458	30	0.0974026	-55.9001	30	0.0974026	8.49248	22	0.142857	5.23442e+18	99.8528	6.9897	0.00259295	127	2.06169	368.238	61	0.99026
Ghana	GHA	0	0	0	1.1966e+09	1.05222	0.105222	8	20	0.2	15569.2	119	0.772727	654.144	1.94666	0.0194666	8.09773	96.9613	0.484807	47.7892	97.7202	0.488601	0.295045	103	2.00649	3.08	4.77601	0.14328	-583.017	86	0.558442	-536.318	86	0.279221	-704.03	86	0.279221	-245.542	86	0.558442	3.30195e+16	99.9991	6.99993	0.0190391	77	1.25	2227.31	23	0.373377
Greece	GRC	0	0	0	4.97758e+08	0.437699	0.0437699	4	10	0.1	85004	54	0.350649	45.1008	0.134215	0.00134215	1.93931	96.8436	0.484218	15.4348	97.1016	0.485508	2.41485	6	0.116883	-15.8801	3.07003	0.0921008	1.45664	2	0.012987	4.67631	2	0.00649351	-6.88678	18	0.0584416	24.7243	4	0.025974	4.77323e+16	99.9987	6.99991	0.118523	43	0.698052	214.441	80	1.2987
Guatemala	GTM	0	0	0	3.35159e+09	2.94719	0.294719	9	22.5	0.225	41264.5	83	0.538961	2748.3	8.17864	0.0817864	15.9567	97.1116	0.485558	67.9881	98.1064	0.490532	0.47647	62	1.20779	-2	4.31892	0.129568	-2609.54	125	0.811688	-2413.34	125	0.405844	-3117.96	125	0.405844	-1191.68	125	0.811688	2.68442e+17	99.9925	6.99947	0.0147447	82	1.33117	143920	7	0.113636
Guinea	GIN	0	0	0	9.42042e+08	0.828375	0.0828375	7	17.5	0.175	2388.38	133	0.863636	6179.79	18.3904	0.183904	100.832	98.7343	0.493671	100.832	98.7343	0.493671	1.01678	26	0.506494	86	12.237	0.367109	-5930.2	130	0.844156	-5489.04	130	0.422078	-7073.43	130	0.422078	-2742.03	130	0.844156	1.09347e+15	100	7	0.00265487	125	2.02922	313.273	67	1.08766
Guinea-Bissau	GNB	0	0	0	5.34287e+07	0.046982	0.0046982	2	5	0.05	766.428	139	0.902597	350.492	1.04303	0.0104303	117.024	99.0439	0.495219	117.024	99.0439	0.495219	1.39844	8	0.155844	50.8	9.06974	0.272092	-289.172	66	0.428571	-264.151	66	0.214286	-354.012	66	0.214286	-108.352	66	0.428571	167339	100	7	0.00458599	107	1.73701	116.672	100	1.62338
Guyana	GUY	0	0	0	2.13756e+08	0.187964	0.0187964	2	5	0.05	8629.22	127	0.824675	834.666	2.48387	0.0248387	106.506	98.8428	0.494214	106.506	98.8428	0.494214	1.13859	17	0.331169	29.3165	7.13671	0.214101	-757.708	93	0.603896	-698.123	93	0.301948	-912.117	93	0.301948	-327.102	93	0.603896	2.30161e+13	100	7	0.00502952	103	1.67208	1195.55	34	0.551948
Haiti	HTI	0	0	0	1.71081e+08	0.150438	0.0150438	3	7.5	0.075	17047.7	114	0.74026	519.579	1.54621	0.0154621	3.03259	96.8645	0.484322	78.501	98.3074	0.491537	0.6566	41	0.798701	51.6444	9.14572	0.274372	-452.797	79	0.512987	-415.706	79	0.256494	-548.917	79	0.256494	-184.745	79	0.512987		0	0	0.0862217	51	0.827922	67.2512	115	1.86688
Honduras	HND	0	0	0	1.36911e+09	1.20391	0.120391	10	25	0.25	27768.4	99	0.642857	1969.59	5.8613	0.058613	16.5942	97.1238	0.485619	56.5945	97.8885	0.489443	0.41739	67	1.30519	-1.92982	4.32524	0.129757	-1855.98	115	0.746753	-1715.38	115	0.373377	-2220.35	115	0.373377	-839.862	115	0.746753	6.68129e+16	99.9981	6.99987	0.0127816	85	1.37987	186720	6	0.0974026
Hong Kong SAR, China	HKG	0	0	0	0	0	0	0	0	0	72771.9	62	0.402597	0	0	0		0	0		0	0		0	0	92.7959	12.8484	0.385453	0	0	0	0	0	0	0	0	0	0	0	0		0	0	0	0	0	0	0	0
Hungary	HUN	0	0	0	2.3643e+09	2.07903	0.207903	3	7.5	0.075	118398	34	0.220779	1436.1	4.27366	0.0427366	7.11445	96.9425	0.484713	18.4572	97.1594	0.485797	0.221928	122	2.37662	-38.1481	1.0664	0.031992	-1339.71	109	0.707792	-1237.19	109	0.353896	-1605.38	109	0.353896	-598.827	109	0.707792	5.8938e+17	99.9834	6.99884	0.00498654	104	1.68831	1095.74	35	0.568182
India	IND	0	0	0	8.9264e+10	78.4934	7.84934	5	12.5	0.125	29977.3	95	0.616883	894.577	2.66216	0.0266216	7.31823	96.9464	0.484732	28.8818	97.3587	0.486793	0.317016	95	1.85065	-49.2056	0.0714785	0.00214435	-815.685	95	0.616883	-751.822	95	0.308442	-981.177	95	0.308442	-354.17	95	0.616883	1.21339e+21	65.8762	4.61133	0.36004	20	0.324675	285.378	71	1.1526
Indonesia	IDN	0	0	0	9.04502e+10	79.5365	7.95365	12	30	0.3	47969.1	79	0.512987	1917.01	5.70481	0.0570481	23.8275	97.2621	0.48631	42.181	97.613	0.488065	0.218749	125	2.43506	-44.1863	0.523105	0.0156931	-1805.1	114	0.74026	-1668.24	114	0.37013	-2159.73	114	0.37013	-816.105	114	0.74026	1.42315e+20	95.9977	6.71984	0.0939714	49	0.795455	481656	2	0.0324675
Iran (Islamic Republic of)	IRN	0	0	0	4.77893e+09	4.2023	0.42023	6	15	0.15	131584	31	0.201299	252.495	0.751397	0.00751397	1.42894	96.8338	0.484169	2.13735	96.8474	0.484237	0.60535	43	0.837662	-50	3.83598e-15	1.15079e-16	-194.34	57	0.37013	-176.315	57	0.185065	-241.05	57	0.185065	-64.0772	57	0.37013	1.96432e+18	99.9448	6.99613	0.627531	16	0.25974	241.581	75	1.21753
Iraq	IRQ	0	0	0	1.67823e+09	1.47573	0.147573	5	12.5	0.125	52971.3	75	0.487013	213.688	0.635911	0.00635911	2.51754	96.8546	0.484273	2.89733	96.8619	0.484309	0.597838	46	0.896104	13.3323	5.69849	0.170955	-156.786	52	0.337662	-141.531	52	0.168831	-196.317	52	0.168831	-46.544	52	0.337662	1.33924e+17	99.9962	6.99974	0.341754	21	0.340909	606.566	48	0.779221
Ireland	IRL	0	0	0	3.28838e+08	0.28916	0.028916	3	7.5	0.075	114510	38	0.246753	64.2016	0.191057	0.00191057	1.99219	96.8446	0.484223	14.5961	97.0856	0.485428	0.227074	121	2.35714	182.336	20.9051	0.627152	-12.1281	24	0.155844	-7.54482	24	0.0779221	-24.005	24	0.0779221	20.9937	9	0.0584416	1.17431e+17	99.9967	6.99977	0.00125	136	2.20779	296.753	69	1.12013
Israel	ISR	0	0	0	2.30691e+07	0.0202856	0.00202856	1	2.5	0.025	104564	43	0.279221	3.56918	0.0106215	0.000106215	0.0857526	96.8081	0.484041	3.23289	96.8683	0.484342	0.727426	34	0.662338	-3.56918	4.17773	0.125332	0.115276	19	0.123377	0.370074	19	0.0616883	-0.545006	3	0.00974026	1.95663	28	0.181818	1.54966e+15	100	7	0.658989	14	0.227273	11.6641	131	2.12662
Italy	ITA	0	0	0	2.77485e+09	2.44003	0.244003	5	12.5	0.125	103809	44	0.285714	106.575	0.317155	0.00317155	1.56091	96.8363	0.484182	20.7573	97.2034	0.486017	0.433529	64	1.24675	-12.9152	3.3368	0.100104	-53.1328	31	0.201299	-45.5246	31	0.100649	-72.8487	31	0.100649	1.84948	29	0.188312	7.01223e+17	99.9803	6.99862	0.0888657	50	0.811688	210.782	81	1.31494
Jamaica	JAM	0	0	0	3.73238e+07	0.0328203	0.00328203	1	2.5	0.025	45355.9	82	0.532468	14.1039	0.0419717	0.000419717	1.00673	96.8257	0.484129	9.00891	96.9787	0.484894	0.345185	86	1.67532	2.48593	4.72256	0.141677	0.455522	14	0.0909091	1.46238	14	0.0454545	-2.15364	8	0.025974	7.73178	23	0.149351	5.00226e+12	100	7	0.0105331	87	1.41234	59.3972	120	1.94805
Japan	JPN	0	0	0	2.32627e+09	2.04559	0.204559	4	10	0.1	139525	27	0.175325	32.9683	0.0981099	0.000981099	0.462847	96.8154	0.484077	8.14567	96.9622	0.484811	0.258303	115	2.24026	-31.7066	1.64599	0.0493798	1.06479	6	0.038961	3.41834	8	0.025974	-5.03418	14	0.0454545	18.0732	13	0.0844156	3.65002e+17	99.9897	6.99928	0.124884	41	0.665584	84.0063	109	1.76948
Jordan	JOR	0	0	0	0	0	0	0	0	0	34616.6	89	0.577922	0	0	0		0	0		0	0		0	0	18.707	6.18209	0.185463	0	0	0	0	0	0	0	0	0	0	0	0	0	100	7	0.591996	17	0.275974	0	0	0
Kazakhstan	KAZ	0	0	0	3.70923e+09	3.26167	0.326167	5	12.5	0.125	165463	22	0.142857	485.874	1.44591	0.0144591	4.03973	96.8837	0.484419	5.45046	96.9107	0.484554	0.373876	76	1.48052	-43.8818	0.550502	0.0165151	-420.181	78	0.506494	-385.495	78	0.253247	-510.065	78	0.253247	-169.518	78	0.506494	2.26594e+16	99.9994	6.99996	0.145835	37	0.600649	869.511	40	0.649351
Kenya	KEN	0	0	0	1.11679e+09	0.982042	0.0982042	5	12.5	0.125	23237.6	105	0.681818	131.012	0.389876	0.00389876	3.13654	96.8665	0.484332	79.8906	98.3339	0.49167	0.460129	63	1.22727	47.2375	8.74919	0.262476	-76.7803	39	0.253247	-67.4276	39	0.126623	-101.017	39	0.126623	-9.191	39	0.253247	3.97482e+16	99.9989	6.99992	0.105342	48	0.779221	94.1131	106	1.72078
Kuwait	KWT	0	0	0	0	0	0	0	0	0	365405	4	0.025974	0	0	0		0	0		0	0		0	0	0	4.49888	0.134966	0	0	0	0	0	0	0	0	0	0	0	0	0	100	7	38.92	1	0.0162338	0	0	0
Latvia	LVA	0	0	0	6.33364e+08	0.556942	0.0556942	3	7.5	0.075	108917	40	0.25974	674.491	2.00721	0.0200721	10.7349	97.0117	0.485059	48.9758	97.7429	0.488714	0.330944	92	1.79221	26.3727	6.87183	0.206155	-602.707	87	0.564935	-554.556	87	0.282468	-727.484	87	0.282468	-254.735	87	0.564935	2.13552e+16	99.9994	6.99996	0.00154923	134	2.17532	1520.95	29	0.470779
Lebanon	LBN	0	0	0	2.76772e+07	0.0243376	0.00243376	1	2.5	0.025	64578.9	67	0.435065	8.40566	0.0250143	0.000250143	0.265097	96.8116	0.484058	3.81443	96.8794	0.484397	0.891359	31	0.603896	91.7732	12.7564	0.382692	0.271482	17	0.11039	0.871547	17	0.0551948	-1.28352	5	0.0162338	4.60798	26	0.168831	3.8589e+14	100	7	0.155452	35	0.568182	22.2699	128	2.07792
Lesotho	LSO	0	0	0	0	0	0	0	0	0	0	0	0	0	0	0		0	0		0	0		0	0	52.5	9.2227	0.276681	0	0	0	0	0	0	0	0	0	0	0	0		0	0	0.00125745	135	2.19156	0	0	0
Liberia	LBR	0	0	0	1.20914e+08	0.106324	0.0106324	5	12.5	0.125	759.843	140	0.909091	901.356	2.68234	0.0268234	105.996	98.833	0.494165	105.996	98.833	0.494165	1.12711	18	0.350649	50	8.99776	0.269933	-822.245	97	0.62987	-757.899	97	0.314935	-988.991	97	0.314935	-357.232	97	0.62987	2.49279e+07	100	7	5.30172e-05	147	2.38636	23760	13	0.211039
Libya	LBY	0	0	0	2.57002e+07	0.0225992	0.00225992	1	2.5	0.025	135710	29	0.188312	43.0085	0.127989	0.00127989	0.0972659	96.8084	0.484042	2.85403	96.8611	0.484305	0.352186	81	1.57792	-43.0085	0.629075	0.0188722	1.38907	4	0.025974	4.45937	4	0.012987	-6.5673	16	0.0519481	23.5773	7	0.0454545	1.25047e+14	100	7	6.92857	4	0.0649351	17.1709	129	2.09416
Lithuania	LTU	0	0	0	1.1417e+09	1.00394	0.100394	4	10	0.1	111941	39	0.253247	1356.8	4.03769	0.0403769	12.661	97.0486	0.485243	34.1057	97.4586	0.487293	2.7402	5	0.0974026	14.9275	5.84202	0.175261	-1262.98	106	0.688312	-1166.12	106	0.344156	-1513.98	106	0.344156	-563.002	106	0.688312	1.03819e+17	99.9971	6.9998	0.00233224	129	2.09416	1843.66	27	0.438312
Luxembourg	LUX	0	0	0	0	0	0	0	0	0	225586	12	0.0779221	0	0	0		0	0		0	0		0	0	91.5911	12.74	0.382201	0	0	0	0	0	0	0	0	0	0	0	0	0	100	7	0.000142857	145	2.3539	0	0	0
Madagascar	MDG	0	0	0	1.12671e+09	0.990758	0.0990758	3	7.5	0.075	1303.3	135	0.876623	1539.83	4.58237	0.0458237	103.425	98.7839	0.493919	103.425	98.7839	0.493919	1.07084	23	0.448052	44.7017	8.52103	0.255631	-1440.1	111	0.720779	-1330.17	111	0.36039	-1724.96	111	0.36039	-645.696	111	0.720779	2041602436626080	99.9999	7	0.0385757	64	1.03896	175.344	90	1.46104
Malawi	MWI	0	0	0	7.39302e+08	0.650098	0.0650098	3	7.5	0.075	1275.67	136	0.883117	6456.1	19.2126	0.192126	100.796	98.7336	0.493668	100.796	98.7336	0.493668	1.01605	27	0.525974	-34.0256	1.43734	0.0431202	-6197.58	131	0.850649	-5736.69	131	0.425325	-7391.93	131	0.425325	-2866.86	131	0.850649	1.74155e+16	99.9995	6.99997	0.0674769	53	0.86039	167.265	92	1.49351
Malaysia	MYS	0	0	0	3.06105e+10	26.917	2.6917	9	22.5	0.225	144186	26	0.168831	797.097	2.37207	0.0237207	21.8744	97.2247	0.486124	24.6533	97.2778	0.486389	0.257435	116	2.25974	-24.0185	2.33775	0.0701326	-721.352	92	0.597403	-664.449	92	0.298701	-868.812	92	0.298701	-310.128	92	0.597403	2.71549e+18	99.9236	6.99465	0.00431897	112	1.81818	1.7922e+06	1	0.0162338
Mali	MLI	0	0	0	1.1174e+09	0.982575	0.0982575	3	7.5	0.075	1698.85	134	0.87013	1367.56	4.06972	0.0406972	103.873	98.7924	0.493962	103.873	98.7924	0.493962	1.08045	21	0.409091	33.4328	7.50709	0.225213	-1273.4	107	0.694805	-1175.77	107	0.347403	-1526.39	107	0.347403	-567.865	107	0.694805	4.79927e+16	99.9987	6.99991	0.0422917	63	1.02273	229.551	79	1.28247
Malta	MLT	0	0	0	0	0	0	0	0	0	53448.7	74	0.480519	0	0	0		0	0		0	0		0	0	108.145	14.2295	0.426884	0	0	0	0	0	0	0	0	0	0	0	0	0	100	7	0.49505	19	0.308442	0	0	0
Mauritania	MRT	0	0	0	7.58978e+07	0.0667399	0.00667399	1	2.5	0.025	474.349	143	0.928571	306.733	0.912804	0.00912804	119.937	99.0996	0.495498	119.937	99.0996	0.495498	1.47823	7	0.136364	65.377	10.3813	0.31144	-246.826	63	0.409091	-224.929	63	0.204545	-303.571	63	0.204545	-88.582	63	0.409091		0	0	0.107281	46	0.746753	74.0069	114	1.85065
Mauritius	MUS	0	0	0	1.88444e+08	0.165706	0.0165706	1	2.5	0.025	50644.8	78	0.506494	139.211	0.414275	0.00414275	9.90961	96.996	0.48498	23.1729	97.2495	0.486248	0.372779	77	1.5	208.704	23.2775	0.698326	-84.7144	40	0.25974	-74.7764	40	0.12987	-110.468	40	0.12987	-12.8953	40	0.25974	1.69181e+14	100	7	0.110505	45	0.730519	652.85	46	0.746753
Mexico	MEX	0	0	0	8.66355e+09	7.6182	0.76182	9	22.5	0.225	62718.9	68	0.441558	368.662	1.0971	0.010971	3.77132	96.8786	0.484393	12.1176	97.0382	0.485191	0.239846	120	2.33766	12.3768	5.61251	0.168375	-306.755	67	0.435065	-280.437	67	0.217532	-374.955	67	0.217532	-116.561	67	0.435065	5.4088e+18	99.8479	6.98935	0.145628	38	0.616883	307.69	68	1.1039
Moldova	MDA	0	0	0	2.34178e+08	0.205922	0.0205922	3	7.5	0.075	56217.1	71	0.461039	391.89	1.16622	0.0116622	4.70689	96.8965	0.484482	21.2278	97.2124	0.486062	0.379294	74	1.44156	50	8.99776	0.269933	-329.233	71	0.461039	-301.257	71	0.230519	-401.731	71	0.230519	-127.056	71	0.461039	1.34428e+16	99.9996	6.99997	0.00350448	120	1.94805	344.21	64	1.03896
Mongolia	MNG	0	0	0	8.02893e+07	0.0706016	0.00706016	1	2.5	0.025	81939	57	0.37013	143.124	0.425922	0.00425922	1.01251	96.8259	0.484129	4.04407	96.8838	0.484419	0.551574	52	1.01299	51.3043	9.11512	0.273454	-88.5018	41	0.266234	-78.2844	41	0.133117	-114.979	41	0.133117	-14.6635	41	0.266234	2428120793117657	99.9999	7	0.00720977	95	1.54221	107.923	104	1.68831
Morocco	MAR	0	0	0	6.69274e+08	0.58852	0.058852	3	7.5	0.075	25375.8	100	0.649351	68.0056	0.202377	0.00202377	2.4608	96.8535	0.484268	12.1116	97.0381	0.48519	0.392542	70	1.36364	51.3653	9.12061	0.273618	-15.8091	26	0.168831	-10.9543	26	0.0844156	-28.3898	26	0.0844156	19.2751	12	0.0779221	1.5368e+17	99.9957	6.9997	0.315724	25	0.405844	81.2301	111	1.80195
Mozambique	MOZ	0	0	0	4.71952e+08	0.415006	0.0415006	4	10	0.1	15237.7	120	0.779221	900.001	2.6783	0.026783	3.3402	96.8704	0.484352	79.4293	98.3251	0.491625	0.503881	56	1.09091	93.0372	12.8701	0.386104	-820.933	96	0.623377	-756.684	96	0.311688	-987.429	96	0.311688	-356.62	96	0.623377	3.13092e+15	99.9999	6.99999	0.00495624	105	1.70455	61.9569	119	1.93182
Myanmar	MMR	0	0	0	6.36633e+09	5.59817	0.559817	4	10	0.1	22378.9	106	0.688312	2462.45	7.32798	0.0732798	18.2926	97.1562	0.485781	58.9872	97.9343	0.489671	0.383917	72	1.4026	44.8113	8.53089	0.255927	-2332.92	122	0.792208	-2157.13	122	0.396104	-2788.46	122	0.396104	-1062.53	122	0.792208	3.74109e+17	99.9895	6.99926	0.0253211	71	1.1526	532.519	51	0.827922
Namibia	NAM	0	0	0	0	0	0	0	0	0	29462.3	97	0.62987	0	0	0		0	0		0	0		0	0	99.3	13.4337	0.40301	0	0	0	0	0	0	0	0	0	0	0	0	0	100	7	0.00503633	102	1.65584	0	0	0
Nepal	NPL	0	0	0	2.20645e+09	1.94022	0.194022	4	10	0.1	21943.9	108	0.701299	1706.87	5.07947	0.0507947	11.5809	97.0279	0.48514	79.0575	98.318	0.49159	0.600306	45	0.876623	49.9292	8.99139	0.269742	-1601.75	112	0.727273	-1479.9	112	0.363636	-1917.51	112	0.363636	-721.165	112	0.727273	1.07351e+17	99.997	6.99979	0.0443387	60	0.974026	330.582	65	1.05519
Netherlands	NLD	0	0	0	2.46572e+08	0.216821	0.0216821	3	7.5	0.075	170434	20	0.12987	8.50249	0.0253025	0.000253025	0.285956	96.812	0.48406	8.76409	96.9741	0.48487	1.31801	11	0.214286	160.88	18.9745	0.569234	0.274609	16	0.103896	0.881587	16	0.0519481	-1.29831	6	0.0194805	4.66107	25	0.162338	5.77909e+16	99.9984	6.99989	0.00332088	122	1.98052	63.3982	118	1.91558
New Zealand	NZL	0	0	0	1.70286e+08	0.14974	0.014974	3	7.5	0.075	-22.6795	149	0.967532	24.9794	0.0743359	0.000743359	-5063.41	0	0	-5063.41	0	0	5229.89	3	0.0584416	-6.60497	3.90458	0.117137	0.806772	9	0.0584416	2.59001	11	0.0357143	-3.81429	11	0.0357143	13.6937	18	0.116883	1.86021e+16	99.9995	6.99996	0.00980734	89	1.44481	149.382	94	1.52597
Nicaragua	NIC	0	0	0	9.84123e+08	0.865379	0.0865379	6	15	0.15	29082	98	0.636364	4746.95	14.1264	0.141264	17.088	97.1332	0.485666	65.235	98.0537	0.490269	0.335129	90	1.75325	-48.5118	0.133908	0.00401723	-4543.63	129	0.837662	-4204.76	129	0.418831	-5421.8	129	0.418831	-2094.67	129	0.837662	1.12144e+16	99.9997	6.99998	0.00720277	96	1.55844	31334.1	11	0.178571
Niger	NER	0	0	0	6.89955e+07	0.0606705	0.00606705	2	5	0.05	5543.73	129	0.837662	122.992	0.36601	0.0036601	1.70491	96.8391	0.484195	78.9473	98.3159	0.491579	0.698857	38	0.74026	55.2174	9.46721	0.284016	-69.0196	35	0.227273	-60.2395	35	0.113636	-91.7726	35	0.113636	-5.56773	35	0.227273	6.76452e+11	100	7	0.0451101	59	0.957792	12.2949	130	2.11039
Nigeria	NGA	0	0	0	5.63634e+09	4.95626	0.495626	8	20	0.2	31744.7	94	0.61039	650.957	1.93718	0.0193718	2.87819	96.8615	0.484308	75.9958	98.2595	0.491297	0.601325	44	0.857143	49.1801	8.92399	0.26772	-579.933	85	0.551948	-533.462	85	0.275974	-700.357	85	0.275974	-244.102	85	0.551948	9.44626e+17	99.9734	6.99814	0.0192523	76	1.23377	118.854	99	1.60714
North Macedonia	MKD	0	0	0	9.2704e+07	0.0815184	0.00815184	3	7.5	0.075	53901.3	73	0.474026	281.546	0.837848	0.00837848	2.82867	96.8606	0.484303	14.6587	97.0868	0.485434	0.311611	97	1.88961	161.215	19.0046	0.570138	-222.452	61	0.396104	-202.353	61	0.198052	-274.537	61	0.198052	-77.2022	61	0.396104	1.0238e+15	100	7	0.0514403	57	0.925325	198.337	85	1.37987
Norway	NOR	0	0	0	2.17441e+08	0.191205	0.0191205	3	7.5	0.075	211497	15	0.0974026	50.9434	0.151602	0.00151602	0.658251	96.8191	0.484095	49.4379	97.7517	0.488758	1.19149	15	0.292208	14.6883	5.8205	0.174615	0.701983	10	0.0649351	4.33874	5	0.0162338	-8.72229	20	0.0649351	26.9838	1	0.00649351	2.40581e+16	99.9993	6.99995	0.00214987	131	2.12662	181.1	87	1.41234
Oman	OMN	0	0	0	0	0	0	0	0	0	217126	13	0.0844156	0	0	0		0	0		0	0		0	0	0	4.49888	0.134966	0	0	0	0	0	0	0	0	0	0	0	0	0	100	7	1.105	8	0.12987	0	0	0
Pakistan	PAK	0	0	0	1.36882e+10	12.0366	1.20366	4	10	0.1	22117	107	0.694805	1476.88	4.39504	0.0439504	9.25215	96.9834	0.484917	41.7595	97.6049	0.488024	0.262742	114	2.22078	-25.9013	2.16834	0.0650502	-1379.18	110	0.714286	-1273.75	110	0.357143	-1652.4	110	0.357143	-617.255	110	0.714286	3.64903e+19	98.9738	6.92817	0.698541	12	0.194805	266.189	72	1.16883
Panama	PAN	0	0	0	3.25837e+08	0.286522	0.0286522	6	15	0.15	47427.4	80	0.519481	36.9042	0.109823	0.00109823	5.46193	96.9109	0.484555	22.5468	97.2376	0.486188	0.327313	93	1.81169	-3.06999	4.22265	0.126679	1.19192	5	0.0324675	3.82644	7	0.0227273	-5.63519	15	0.0487013	20.2309	11	0.0714286	509082053954411	100	7	0.00320235	123	1.99675	18315.5	14	0.227273
Papua New Guinea	PNG	0	0	0	1.07314e+09	0.943659	0.0943659	9	22.5	0.225	3465.01	130	0.844156	714.652	2.12673	0.0212673	107.683	98.8653	0.494326	107.683	98.8653	0.494326	1.16546	16	0.311688	8.95731	5.30484	0.159145	-641.571	89	0.577922	-590.553	89	0.288961	-773.778	89	0.288961	-272.88	89	0.577922	6804632430233788	99.9998	6.99999	1.24844e-06	150	2.43506	366451	3	0.0487013
Paraguay	PRY	0	0	0	1.85419e+09	1.63046	0.163046	8	20	0.2	71292.3	64	0.415584	2141.46	6.37274	0.0637274	13.4209	97.0631	0.485315	77.3475	98.2853	0.491426	0.350808	83	1.61688	-14.4789	3.19611	0.0958832	-2022.29	118	0.766234	-1869.42	118	0.383117	-2418.45	118	0.383117	-917.51	118	0.766234	7.85968e+16	99.9978	6.99985	0.00489208	106	1.72078	9450.06	16	0.25974
Peru	PER	0	0	0	1.979e+09	1.74021	0.174021	11	27.5	0.275	33521.5	91	0.590909	153.092	0.455585	0.00455585	6.05735	96.9223	0.484612	29.5325	97.3711	0.486856	0.272699	111	2.16234	-12.6544	3.36026	0.100808	-98.1476	44	0.285714	-87.2186	44	0.142857	-126.469	44	0.142857	-19.167	44	0.285714	1.81124e+17	99.9949	6.99964	0.0078136	92	1.49351	7340.69	18	0.292208
Philippines	PHL	0	0	0	6.95067e+09	6.112	0.6112	6	15	0.15	24394.5	103	0.668831	289.317	0.860976	0.00860976	8.6552	96.972	0.48486	40.2451	97.5759	0.48788	0.195473	131	2.55195	-27.7817	1.99915	0.0599744	-229.973	62	0.402597	-209.319	62	0.201299	-283.495	62	0.201299	-80.7134	62	0.402597	2.61235e+18	99.9265	6.99486	0.141921	39	0.633117	1396.51	31	0.503247
Poland	POL	0	0	0	4.14976e+09	3.64905	0.364905	4	10	0.1	114685	37	0.24026	592.822	1.76417	0.0176417	3.26754	96.869	0.484345	13.4781	97.0642	0.485321	0.288139	105	2.04545	-45.9103	0.367983	0.0110395	-523.676	82	0.532468	-481.355	82	0.266234	-633.345	82	0.266234	-217.837	82	0.532468	2.76788e+18	99.9222	6.99455	0.0229587	73	1.18506	487.471	53	0.86039
Portugal	PRT	0	0	0	1.34492e+08	0.118264	0.0118264	3	7.5	0.075	87377.8	52	0.337662	13.4821	0.0401213	0.000401213	0.517449	96.8164	0.484082	26.442	97.312	0.48656	0.480276	60	1.16883	-13.2392	3.30765	0.0992294	0.435439	15	0.0974026	1.3979	15	0.0487013	-2.05869	7	0.0227273	7.3909	24	0.155844	4898719278217602	99.9999	6.99999	0.0441793	61	0.99026	58.8153	121	1.96429
Puerto Rico	PRI	0	0	0	0	0	0	0	0	0	0	0	0	0	0	0		0	0		0	0		0	0	0	4.49888	0.134966	0	0	0	0	0	0	0	0	0	0	0	0	0	100	7	0.0159859	81	1.31494	0	0	0
Qatar	QAT	0	0	0	0	0	0	0	0	0	643978	1	0.00649351	0	0	0		0	0		0	0		0	0	0	4.49888	0.134966	0	0	0	0	0	0	0	0	0	0	0	0	0	100	7	3.96552	5	0.0811688	0	0	0
Republic of Korea	KOR	0	0	0	9.96193e+08	0.875993	0.0875993	2	5	0.05	12578.2	124	0.805195	16.0993	0.0479097	0.000479097	5.28606	96.9076	0.484538	18.5712	97.1616	0.485808	0.664737	40	0.779221	-16.0993	3.0503	0.0915091	0.519967	13	0.0844156	1.66927	13	0.0422078	-2.45833	9	0.0292208	8.82564	21	0.136364	1.40176e+17	99.9961	6.99972	0.228981	29	0.470779	86.4916	107	1.73701
Romania	ROU	0	0	0	3.01341e+09	2.64981	0.264981	4	10	0.1	76248.2	58	0.376623	1335.67	3.97481	0.0397481	7.07326	96.9417	0.484709	24.5896	97.2766	0.486383	0.274613	110	2.14286	-37.027	1.16728	0.0350183	-1242.53	105	0.681818	-1147.18	105	0.340909	-1489.63	105	0.340909	-553.456	105	0.681818	6.15211e+17	99.9827	6.99879	0.00673081	99	1.60714	701.57	44	0.714286
Russian Federation	RUS	0	0	0	2.33096e+10	20.497	2.0497	5	12.5	0.125	227628	11	0.0714286	213.563	0.635539	0.00635539	2.44131	96.8532	0.484266	5.88742	96.9191	0.484595	0.488172	59	1.14935	-49.676	0.0291547	0.000874642	-156.665	51	0.331169	-141.419	51	0.165584	-196.173	51	0.165584	-46.4875	51	0.331169	6.4251e+18	99.8193	6.98735	0.00411893	115	1.86688	722.889	43	0.698052
Rwanda	RWA	0	0	0	8.36668e+07	0.0735715	0.00735715	2	5	0.05	128.716	146	0.948052	127.05	0.378085	0.00378085	167.034	100	0.5	167.034	100	0.5	3.23939	4	0.0779221	5.31481	4.97709	0.149313	-72.9461	37	0.24026	-63.8763	37	0.12013	-96.4497	37	0.12013	-7.40093	37	0.24026	6.87086e+13	100	7	0.00766917	93	1.50974	27.9679	126	2.04545
Saudi Arabia	SAU	0	0	0	1.81504e+08	0.159604	0.0159604	2	5	0.05	249895	7	0.0454545	3.9636	0.0117952	0.000117952	0.06989	96.8078	0.484039	0.0908387	96.8082	0.484041	1.21564	13	0.253247	-3.9636	4.14224	0.124267	0.128014	18	0.116883	0.410969	18	0.0584416	-0.605232	4	0.012987	2.17285	27	0.175325	1.13574e+16	99.9997	6.99998	7.91667	3	0.0487013	22.7193	127	2.06169
Senegal	SEN	0	0	0	5.0549e+08	0.444498	0.0444498	5	12.5	0.125	12587.3	123	0.798701	207.251	0.616756	0.00616756	8.23161	96.9639	0.484819	43.1252	97.631	0.488155	0.307605	98	1.90909	46	8.63785	0.259135	-150.557	49	0.318182	-135.762	49	0.159091	-188.898	49	0.159091	-43.6359	49	0.318182	1.89124e+15	99.9999	7	0.0529895	56	0.909091	134.784	96	1.55844
Serbia	SRB	0	0	0	1.69155e+09	1.48745	0.148745	3	7.5	0.075	95328	49	0.318182	1012.46	3.01297	0.0301297	8.4125	96.9673	0.484837	20.6924	97.2021	0.486011	0.287671	106	2.06494	-35.4015	1.31354	0.0394062	-929.761	99	0.642857	-857.483	99	0.321429	-1117.06	99	0.321429	-407.43	99	0.642857	2.162e+17	99.9939	6.99957	0.00439149	108	1.75325	1043.2	37	0.600649
Sierra Leone	SLE	0	0	0	2.72761e+08	0.239849	0.0239849	4	10	0.1	1099.96	137	0.88961	2775.67	8.26009	0.0826009	101.871	98.7542	0.493771	101.871	98.7542	0.493771	1.03813	25	0.487013	-21.1095	2.5995	0.077985	-2636.03	126	0.818182	-2437.87	126	0.409091	-3149.51	126	0.409091	-1204.05	126	0.818182		0	0	0.000285625	143	2.32143	3129.1	21	0.340909
Singapore	SGP	0	0	0	0	0	0	0	0	0	242613	8	0.0519481	0	0	0		0	0		0	0		0	0	23.8485	6.64471	0.199341	0	0	0	0	0	0	0	0	0	0	0	0		0	0	0.04396	62	1.00649	0	0	0
Slovakia	SVK	0	0	0	7.5085e+08	0.660252	0.0660252	3	7.5	0.075	134664	30	0.194805	2798.62	8.32839	0.0832839	3.54066	96.8742	0.484371	17.0922	97.1333	0.485666	0.252579	117	2.27922	-27.2727	2.04495	0.0613484	-2658.23	127	0.824675	-2458.44	127	0.412338	-3175.96	127	0.412338	-1214.42	127	0.824675	5.25213e+16	99.9985	6.9999	0.00161876	133	2.15909	620.238	47	0.762987
Slovenia	SVN	0	0	0	1.08274e+08	0.0952093	0.00952093	3	7.5	0.075	136434	28	0.181818	739.87	2.20177	0.0220177	1.29532	96.8313	0.484156	18.1518	97.1535	0.485768	0.215281	126	2.45455	991.667	93.7267	2.8118	-665.974	91	0.590909	-613.156	91	0.295455	-802.846	91	0.295455	-284.273	91	0.590909	1.8685e+15	99.9999	7	9.41324e-05	146	2.37013	229.89	78	1.26623
Solomon Islands	SLB	0	0	0	7.14638e+07	0.062841	0.0062841	4	10	0.1	3393.52	131	0.850649	1799.21	5.35426	0.0535426	102.917	98.7741	0.493871	102.917	98.7741	0.493871	1.06003	24	0.467532	51.3202	9.11655	0.273497	-1691.1	113	0.733766	-1562.66	113	0.366883	-2023.95	113	0.366883	-762.883	113	0.733766	376396	100	7	0	0	0	233109	4	0.0649351
Somalia	SOM	0	0	0	1.63934e+07	0.0144154	0.00144154	1	2.5	0.025	-0.656291	148	0.961039	31.2779	0.0930795	0.000930795	-5063.41	6.9554e-13	3.4777e-15	-5063.41	1.49541e-12	7.47705e-15	5229.89	2	0.038961	68.7221	10.6823	0.32047	1.0102	7	0.0454545	3.24307	9	0.0292208	-4.77606	13	0.0422078	17.1466	14	0.0909091		0	0	0.223197	31	0.503247	4.32276	132	2.14286
South Africa	ZAF	0	0	0	3.85091e+09	3.38626	0.338626	4	10	0.1	100541	47	0.305195	143.144	0.42598	0.0042598	2.23092	96.8492	0.484246	8.7027	96.9729	0.484864	0.534887	53	1.03247	-33.0574	1.52446	0.0457337	-88.5205	42	0.272727	-78.3017	42	0.136364	-115.001	42	0.136364	-14.6723	42	0.272727	2.82844e+17	99.992	6.99944	0.223875	30	0.487013	291.774	70	1.13636
Spain	ESP	0	0	0	4.4753e+09	3.93531	0.393531	5	12.5	0.125	108259	41	0.266234	109.349	0.32541	0.0032541	3.01144	96.8641	0.48432	17.9463	97.1496	0.485748	0.400096	69	1.34416	-13.4088	3.29239	0.0987716	-55.8171	32	0.207792	-48.0109	32	0.103896	-76.0461	32	0.103896	0.596267	31	0.201299	2.48976e+18	99.93	6.9951	0.182646	34	0.551948	424.092	59	0.957792
Sri Lanka	LKA	0	0	0	1.16786e+09	1.02694	0.102694	3	7.5	0.075	24456.2	102	0.662338	145.098	0.431794	0.00431794	7.58691	96.9516	0.484758	48.5788	97.7353	0.488676	0.298177	102	1.98701	10.2029	5.41691	0.162507	-90.4113	43	0.279221	-80.053	43	0.13961	-117.254	43	0.13961	-15.555	43	0.279221	8.22655e+16	99.9977	6.99984	0.214205	33	0.535714	241.366	76	1.23377
Sudan	SDN	0	0	0	5.21777e+08	0.45882	0.045882	2	5	0.05	18362.9	111	0.720779	210.767	0.62722	0.0062722	2.15291	96.8477	0.484238	66.5835	98.0795	0.490398	0.479407	61	1.18831	-10.0985	3.59024	0.107707	-153.96	50	0.324675	-138.914	50	0.162338	-192.951	50	0.162338	-45.2245	50	0.324675	2348995136570491	99.9999	7	0.68545	13	0.211039	51.4267	123	1.99675
Suriname	SUR	0	0	0	5.94107e+07	0.0522422	0.00522422	1	2.5	0.025	73456.6	61	0.396104	110.72	0.32949	0.0032949	4.56431	96.8938	0.484469	14.7913	97.0893	0.485446	0.618158	42	0.818182	49.525	8.95502	0.268651	-57.1439	33	0.214286	-49.2398	33	0.107143	-77.6266	33	0.107143	-0.0232213	33	0.214286	4.81727e+14	100	7	0.00435455	109	1.76948	436.142	57	0.925325
Sweden	SWE	0	0	0	1.0434e+09	0.917507	0.0917507	3	7.5	0.075	206917	16	0.103896	235.053	0.69949	0.0069949	1.66656	96.8384	0.484192	42.2095	97.6135	0.488067	0.304691	101	1.96753	127.869	16.0042	0.480127	-177.461	54	0.350649	-160.681	54	0.175325	-220.945	54	0.175325	-56.1967	54	0.350649	9.97554e+16	99.9972	6.9998	0.000431034	141	2.28896	448.579	56	0.909091
Switzerland	CHE	0	0	0	1.64893e+08	0.144997	0.0144997	3	7.5	0.075	120329	33	0.214286	17.2245	0.0512583	0.000512583	0.545423	96.8169	0.484085	25.9785	97.3032	0.486516	0.186655	132	2.57143	84.6969	12.1197	0.363591	0.556309	12	0.0779221	1.78594	12	0.038961	-2.63014	10	0.0324675	9.44249	20	0.12987	4.21697e+15	99.9999	6.99999	0.00299252	124	2.01299	85.3739	108	1.75325
Syrian Arab Republic	SYR	0	0	0	9.61635e+08	0.845604	0.0845604	3	7.5	0.075	19752.5	109	0.707792	1213.14	3.61017	0.0361017	7.89774	96.9575	0.484787	8.61448	96.9712	0.484856	0.501022	57	1.11039	-50	0	0	-1123.96	104	0.675325	-1037.35	104	0.337662	-1348.38	104	0.337662	-498.096	104	0.675325	4.98613e+14	100	7	0.87311	11	0.178571	202.93	83	1.3474
Tajikistan	TJK	0	0	0	2.36557e+08	0.208014	0.0208014	4	10	0.1	18396.5	110	0.714286	484.943	1.44314	0.0144314	4.56231	96.8937	0.484469	43.0376	97.6293	0.488147	0.286672	108	2.1039	11	5.48863	0.164659	-419.28	77	0.5	-384.661	77	0.25	-508.992	77	0.25	-169.097	77	0.5	9848744254005674	99.9997	6.99998	0.336741	22	0.357143	109.18	102	1.65584
Tanzania	TZA	0	0	0	2.11328e+09	1.85829	0.185829	5	12.5	0.125	15675.4	118	0.766234	1063.12	3.16374	0.0316374	7.33418	96.9467	0.484734	85.1122	98.4337	0.492169	0.719545	36	0.701299	50.1564	9.01183	0.270355	-978.786	101	0.655844	-902.892	101	0.327922	-1175.46	101	0.327922	-430.318	101	0.655844	4.45401e+16	99.9987	6.99991	0.0481147	58	0.941558	148.786	95	1.54221
Thailand	THA	0	0	0	1.61799e+10	14.2276	1.42276	11	27.5	0.275	86111.6	53	0.344156	247.436	0.736342	0.00736342	9.0779	96.9801	0.4849	28.5217	97.3518	0.486759	0.35203	82	1.5974	-44.6735	0.479262	0.0143779	-189.444	55	0.357143	-171.78	55	0.178571	-235.219	55	0.178571	-61.7915	55	0.357143	1.20681e+19	99.6606	6.97624	0.118078	44	0.714286	17100.6	15	0.243506
Togo	TGO	0	0	0	3.27499e+08	0.287983	0.0287983	6	15	0.15	16696.3	115	0.746753	378.239	1.1256	0.011256	7.84917	96.9566	0.484783	87.1032	98.4718	0.492359	0.760055	33	0.642857	33.0986	7.47701	0.22431	-316.023	69	0.448052	-289.021	69	0.224026	-385.995	69	0.224026	-120.888	69	0.448052	3.64316e+13	100	7	0.00517007	101	1.63961	58333.5	8	0.12987
Trinidad and Tobago	TTO	0	0	0	0	0	0	0	0	0	469867	2	0.012987	0	0	0		0	0		0	0		0	0	126.446	15.8762	0.476285	0	0	0	0	0	0	0	0	0	0	0	0	0	100	7	0.00434896	110	1.78571	0	0	0
Tunisia	TUN	0	0	0	2.82447e+08	0.248367	0.0248367	2	5	0.05	38410.3	87	0.564935	73.5259	0.218805	0.00218805	2.07437	96.8462	0.484231	12.9783	97.0546	0.485273	0.380035	73	1.42208	45.999	8.63776	0.259133	-21.1512	27	0.175325	-15.9023	27	0.0876623	-34.7532	27	0.0876623	16.781	15	0.0974026	1.47033e+16	99.9996	6.99997	0.63545	15	0.243506	103.647	105	1.70455
Turkey	TUR	0	0	0	8.35799e+07	0.0734951	0.00734951	2	5	0.05	72373.9	63	0.409091	1.95147	0.00580735	5.80735e-05	0.0471238	96.8074	0.484037	16.9215	97.13	0.48565	0.219148	124	2.41558	1.5921	4.64213	0.139264	0.0630275	20	0.12987	0.202339	20	0.0649351	-0.297984	2	0.00649351	1.06979	30	0.194805	0	100	7	0.244494	27	0.438312	8746.79	17	0.275974
Turkmenistan	TKM	0	0	0	2.92147e+08	0.256897	0.0256897	2	5	0.05	189226	18	0.116883	50.9703	0.151682	0.00151682	0.842161	96.8226	0.484113	0.87741	96.8233	0.484116	0.7196	35	0.681818	-50	3.83598e-15	1.15079e-16	0.675889	11	0.0714286	4.31457	6	0.0194805	-8.75338	21	0.0681818	26.9716	2	0.012987		0	0	1.06441	10	0.162338	207.299	82	1.33117
Uganda	UGA	0	0	0	8.21403e+08	0.722292	0.0722292	3	7.5	0.075	569.023	141	0.915584	623.658	1.85594	0.0185594	108.903	98.8886	0.494443	108.903	98.8886	0.494443	1.19392	14	0.272727	53.1796	9.28385	0.278516	-553.515	83	0.538961	-508.993	83	0.269481	-668.889	83	0.269481	-231.768	83	0.538961	4.762e+13	100	7	0.00430948	114	1.85065	80.6109	112	1.81818
Ukraine	UKR	0	0	0	1.02919e+10	9.05009	0.905009	4	10	0.1	93753.2	50	0.324675	6645.17	19.7753	0.197753	8.72365	96.9733	0.484866	13.1703	97.0583	0.485292	0.205076	128	2.49351	-50	2.55732e-14	7.67195e-16	-6380.55	132	0.857143	-5906.16	132	0.428571	-7609.87	132	0.428571	-2952.29	132	0.857143	6.50613e+18	99.817	6.98719	0.0265575	69	1.12013	1063.91	36	0.584416
United Arab Emirates	ARE	0	0	0	0	0	0	0	0	0	235303	10	0.0649351	0	0	0		0	0		0	0		0	0	22.3365	6.50866	0.19526	0	0	0	0	0	0	0	0	0	0	0	0	0	100	7	20	2	0.0324675	0	0	0
United Kingdom	GBR	0	0	0	3.44479e+09	3.02914	0.302914	3	7.5	0.075	105342	42	0.272727	60.3962	0.179732	0.00179732	1.68136	96.8386	0.484193	14.8415	97.0903	0.485451	0.307468	99	1.92857	68.5803	10.6696	0.320087	-8.44555	23	0.149351	-4.13397	23	0.0746753	-19.6186	23	0.0746753	22.713	8	0.0519481	3.19522e+18	99.9101	6.99371	0.00804762	91	1.47727	230.4	77	1.25
United States of America	USA	0	0	0	6.28339e+10	55.2524	5.52524	6	15	0.15	275820	6	0.038961	64.2089	0.191079	0.00191079	2.33848	96.8512	0.484256	10.4266	97.0058	0.485029	0.348924	84	1.63636	-40.9343	0.815706	0.0244712	-12.1351	25	0.162338	-7.55136	25	0.0811688	-24.0135	25	0.0811688	20.9904	10	0.0649351	2.78372e+20	92.1714	6.452	0.0574128	54	0.876623	839.035	41	0.665584
Uruguay	URY	0	0	0	6.3356e+08	0.557115	0.0557115	5	12.5	0.125	73689.1	60	0.38961	1154.49	3.43563	0.0343563	8.68071	96.9725	0.484862	64.0551	98.0312	0.490156	0.344029	87	1.69481	74	11.1572	0.334717	-1067.2	102	0.662338	-984.784	102	0.331169	-1280.78	102	0.331169	-471.597	102	0.662338	6.60999e+16	99.9981	6.99987	0.0184088	78	1.26623	832.109	42	0.681818
Uzbekistan	UZB	0	0	0	1.36787e+09	1.20282	0.120282	4	10	0.1	58972.2	70	0.454545	696.679	2.07324	0.0207324	2.35435	96.8515	0.484258	3.5204	96.8738	0.484369	0.716315	37	0.720779	-48.123	0.16889	0.00506669	-624.178	88	0.571429	-574.443	88	0.285714	-753.06	88	0.285714	-264.759	88	0.571429	1.17795e+18	99.9669	6.99768	1.11234	7	0.113636	180.609	88	1.42857
Zambia	ZMB	0	0	0	8.84169e+08	0.777485	0.0777485	4	10	0.1	24262.4	104	0.675325	2636.89	7.8471	0.078471	6.47376	96.9303	0.484651	84.0501	98.4134	0.492067	0.573477	49	0.954545	43.0424	8.37173	0.251152	-2501.73	123	0.798701	-2313.49	123	0.399351	-2989.54	123	0.399351	-1141.35	123	0.798701	9.87463e+16	99.9972	6.99981	0.0109924	86	1.3961	192.675	86	1.3961
Zimbabwe	ZWE	0	0	0	4.47077e+08	0.393133	0.0393133	3	7.5	0.075	29691.5	96	0.623377	733.207	2.18194	0.0218194	3.25684	96.8688	0.484344	73.0895	98.2039	0.491019	0.534211	54	1.05195	50.056	9.0028	0.270084	-659.526	90	0.584416	-607.184	90	0.292208	-795.166	90	0.292208	-281.263	90	0.584416	5259984301322894	99.9999	6.99999	0.152054	36	0.584416	125.791	98	1.59091
[truncated: 61 more columns]

## Sheet: Scenario 2
Security		Energy Security																																										Water Security
		0.4																																										0.25
Theme		Production									Energy Use																		Environmental Emissions															Water Stress
		0.21									0.09																		0.1															0.05
Sub-Theme		Present Status & Future Projection						Diversification			Overall Use			Shares												Import Dependency			Emissions															Overall Water Stress			Overall Withdrawal
		0.2						0.01			0.01			0.05												0.03			0.1															0.025			0.025
Country/Territory Name	Code	CBP	MMNorm	0.1	TBP	MMNorm	0.1	NAF	MNorm	0.01	EUC	RK	0.01	TBR	MMNorm	0.01	BSE	MMNorm	0.005	RSE	MMNorm	0.005	HHI	RK	0.03	ID	MMNorm	0.03	PER (CO)	RK	0.01	PER (NOx)	RK	0.005	PER (UHC)	RK	0.005	PER (Soot)	RK	0.01	GHGEm	RMMNorm	0.07	BWSI	RK	0.025	WWC	RK	0.025
Afghanistan	AFG	0	0	0	1.17341e+09	1.03183	0.103183	4	10	0.1	976.237	138	0.896104	1431.84	4.261	0.04261	103.692	98.789	0.493945	103.692	98.789	0.493945	1.07658	23	0.448052	45.3869	8.58268	0.257481	-1335.6	108	0.701299	-1233.38	108	0.350649	-1600.48	108	0.350649	-596.905	108	0.701299	1.47336e+16	99.9996	6.99997	0.306138	26	0.422078	131.681	95	1.54221
Albania	ALB	0	0	0	9.90292e+07	0.0870804	0.00870804	2	5	0.05	32152.1	92	0.597403	386.686	1.15073	0.0115073	3.73235	96.8779	0.484389	37.4753	97.523	0.487615	0.248764	118	2.2987	82.381	11.9113	0.35734	-324.197	71	0.461039	-296.592	71	0.230519	-395.732	71	0.230519	-124.704	71	0.461039	1.32626e+15	100	7	0.0216225	74	1.2013	156.104	90	1.46104
Algeria	DZA	0	0	0	8.13209e+08	0.715087	0.0715087	2	5	0.05	60088.3	69	0.448052	127.015	0.377984	0.00377984	1.05973	96.8268	0.484134	1.18902	96.8292	0.484146	0.955665	30	0.584416	-50	3.83598e-15	1.15079e-16	-72.9132	36	0.233766	-63.8458	36	0.116883	-96.4105	36	0.116883	-7.38555	36	0.233766	1.05519e+16	99.9997	6.99998	0.571784	18	0.292208	82.8341	108	1.75325
Angola	AGO	0	0	0	4.17085e+08	0.366759	0.0366759	4	10	0.1	18330.1	112	0.727273	114.003	0.339261	0.00339261	2.28131	96.8501	0.484251	51.184	97.7851	0.488925	0.318173	94	1.83117	-19.485	2.74567	0.08237	-60.3212	34	0.220779	-52.1827	34	0.11039	-81.4112	34	0.11039	-1.50661	34	0.220779	1.73384e+15	100	7	0.000988544	138	2.24026	54.3964	120	1.94805
Argentina	ARG	0	0	0	1.40528e+10	12.3572	1.23572	6	15	0.15	83073.2	55	0.357143	1990.2	5.92262	0.0592262	12.9246	97.0536	0.485268	20.504	97.1985	0.485993	0.354931	81	1.57792	-13.2085	3.31041	0.0993124	-1875.92	115	0.746753	-1733.85	115	0.373377	-2244.1	115	0.373377	-849.173	115	0.746753	4.33415e+18	99.8781	6.99147	0.0318748	66	1.07143	1396.69	12	0.194805
Armenia	ARM	0	0	0	4.08487e+07	0.0359199	0.00359199	2	5	0.05	52237	76	0.493506	48.5448	0.144464	0.00144464	0.969247	96.825	0.484125	9.56985	96.9895	0.484947	0.426029	65	1.26623	3.07547	4.7756	0.143268	1.56788	1	0.00649351	5.0334	1	0.00324675	-7.41267	18	0.0584416	26.6123	3	0.0194805	1.12965e+16	99.9997	6.99998	0.242245	28	0.454545	65.8619	114	1.85065
Australia	AUS	0	0	0	6.96289e+09	6.12274	0.612274	5	12.5	0.125	214808	14	0.0909091	195.801	0.582683	0.00582683	4.32591	96.8892	0.484446	11.4697	97.0258	0.485129	0.22119	123	2.3961	81.6663	11.847	0.35541	-139.477	47	0.305195	-125.5	47	0.152597	-175.7	47	0.152597	-38.463	47	0.305195	4.8972e+18	99.8623	6.99036	0.0244407	72	1.16883	1208.78	15	0.243506
Austria	AUT	0	0	0	8.04788e+08	0.707682	0.0707682	4	10	0.1	157525	24	0.155844	163.348	0.486106	0.00486106	1.98088	96.8444	0.484222	33.6906	97.4506	0.487253	0.19825	129	2.51299	-36.7983	1.18786	0.0356358	-108.072	45	0.292208	-96.4112	45	0.146104	-138.291	45	0.146104	-23.8006	45	0.292208	3.66112e+16	99.999	6.99993	0.000992278	137	2.22403	405.908	49	0.795455
Azerbaijan	AZE	0	0	0	5.64025e+08	0.49597	0.049597	3	7.5	0.075	65782.1	66	0.428571	75.4488	0.224527	0.00224527	2.87606	96.8615	0.484307	4.50236	96.8926	0.484463	0.594287	47	0.915584	-39.1028	0.980506	0.0294152	-23.012	28	0.181818	-17.6258	28	0.0909091	-36.9696	28	0.0909091	15.9123	17	0.11039	4876999859446041	99.9999	6.99999	0.324066	23	0.373377	246.108	69	1.12013
Bahrain	BHR	0	0	0	0	0	0	0	0	0	440794	3	0.0194805	0	0	0		0	0		0	0		0	0	0	4.49888	0.134966	0	0	0	0	0	0	0	0	0	0	0	0	0	100	7	1.24741	6	0.0974026	0	0	0
Bangladesh	BGD	0	0	0	1.24173e+10	10.919	1.0919	4	10	0.1	13160.5	122	0.792208	2367.95	7.04677	0.0704677	19.2728	97.175	0.485875	34.3408	97.4631	0.487315	0.358086	79	1.53896	49.243	8.92965	0.267889	-2241.47	119	0.772727	-2072.43	119	0.386364	-2679.53	119	0.386364	-1019.84	119	0.772727	1.4429e+19	99.5942	6.9716	0.0256717	70	1.13636	329.943	56	0.909091
Belarus	BLR	0	0	0	1.01911e+09	0.896148	0.0896148	4	10	0.1	117315	36	0.233766	415.758	1.23725	0.0123725	3.13746	96.8665	0.484332	9.68142	96.9916	0.484958	0.998486	29	0.564935	-38.5572	1.02959	0.0308878	-352.33	73	0.474026	-322.65	73	0.237013	-429.243	73	0.237013	-137.839	73	0.474026	3.16151e+17	99.9911	6.99938	0.0071848	97	1.57468	478.799	41	0.665584
Belgium	BEL	0	0	0	4.54113e+08	0.39932	0.039932	3	7.5	0.075	197578	17	0.11039	25.8592	0.0769541	0.000769541	0.684746	96.8196	0.484098	9.68078	96.9916	0.484958	0.571129	50	0.974026	38.8075	7.99068	0.23972	0.835188	8	0.0519481	2.68123	10	0.0324675	-3.94864	11	0.0357143	14.176	18	0.116883	6.29605e+16	99.9982	6.99988	0.00245902	128	2.07792	175.991	85	1.37987
Benin	BEN	0	0	0	4.22936e+08	0.371904	0.0371904	6	15	0.15	17792.4	113	0.733766	2167.55	6.45038	0.0645038	6.32688	96.9275	0.484637	58.4924	97.9248	0.489624	0.498378	58	1.12987	-4.2125	4.11985	0.123595	-2047.54	118	0.766234	-1892.8	118	0.383117	-2448.52	118	0.383117	-929.296	118	0.766234	7.42122e+12	100	7	0.0022357	130	2.11039	1881.41	7	0.113636
Bhutan	BTN	0	0	0	0	0	0	0	0	0	0	0	0	0	0	0		0	0		0	0		0	0	104.156	13.8706	0.416117	0	0	0	0	0	0	0	0	0	0	0	0	0	100	7	0.00407692	116	1.88312	0	0	0
Bolivia	BOL	0	0	0	0	0	0	0	0	0	31759.3	93	0.603896	0	0	0		0	0		0	0		0	0	0	4.49888	0.134966	0	0	0	0	0	0	0	0	0	0	0	0	0	100	7	0.00334495	121	1.96429	0	0	0
Bosnia and Herzegovina	BIH	0	0	0	2.6716e+08	0.234925	0.0234925	3	7.5	0.075	99203	48	0.311688	2434.13	7.2437	0.072437	2.84817	96.861	0.484305	26.0195	97.304	0.48652	0.335911	90	1.75325	50	8.99776	0.269933	-2305.51	120	0.779221	-2131.74	120	0.38961	-2755.81	120	0.38961	-1049.74	120	0.779221	1.04156e+16	99.9997	6.99998	0	0	0	367.546	52	0.844156
Botswana	BWA	0	0	0	0	0	0	0	0	0	41096.5	83	0.538961	0	0	0		0	0		0	0		0	0	101.917	13.6691	0.410073	0	0	0	0	0	0	0	0	0	0	0	0	0	100	7	0.00563725	100	1.62338	0	0	0
Brazil	BRA	0	0	0	7.26931e+10	63.9219	6.39219	11	27.5	0.275	68194.9	65	0.422078	2120.54	6.31048	0.0631048	17.2051	97.1354	0.485677	55.6098	97.8697	0.489348	0.284164	109	2.12338	-40.5727	0.848241	0.0254472	-2002.05	116	0.753247	-1850.67	116	0.376623	-2394.34	116	0.376623	-908.058	116	0.753247	1.05544e+20	97.0318	6.79223	0.00434255	111	1.80195	1526.27	10	0.162338
Bulgaria	BGR	0	0	0	1.45066e+09	1.27563	0.127563	3	7.5	0.075	120671	32	0.207792	461.064	1.37208	0.0137208	6.03944	96.922	0.48461	18.2965	97.1563	0.485782	0.293593	104	2.02597	-36.9496	1.17424	0.0352273	-396.173	75	0.487013	-363.258	75	0.243506	-481.467	75	0.243506	-158.309	75	0.487013	4.12918e+17	99.9884	6.99919	0.0339906	65	1.05519	948.027	23	0.373377
Burkina Faso	BFA	0	0	0	3.72819e+08	0.327834	0.0327834	3	7.5	0.075	554.358	142	0.922078	1019.04	3.03254	0.0303254	105.267	98.8191	0.494095	105.267	98.8191	0.494095	1.11089	20	0.38961	38.6667	7.97801	0.23934	-936.126	99	0.642857	-863.378	99	0.321429	-1124.64	99	0.321429	-410.401	99	0.642857	4.09549e+15	99.9999	6.99999	0.031163	68	1.1039	75.911	111	1.80195
Burundi	BDI	0	0	0	9.2538e+07	0.0813724	0.00813724	4	10	0.1	241.34	145	0.941558	948.515	2.82267	0.0282267	105.681	98.827	0.494135	105.681	98.827	0.494135	1.12007	19	0.37013	14.725	5.8238	0.174714	-867.88	97	0.62987	-800.167	97	0.314935	-1043.35	97	0.314935	-378.539	97	0.62987	8.20954e+13	100	7	0.017709	80	1.2987	33.1778	124	2.01299
Cambodia	KHM	0	0	0	2.60887e+09	2.29409	0.229409	5	12.5	0.125	24851.7	101	0.655844	876.753	2.60912	0.0260912	21.8911	97.225	0.486125	61.1557	97.9757	0.489879	0.420987	66	1.28571	50.2205	9.0176	0.270528	-798.436	94	0.61039	-735.846	94	0.305195	-960.631	94	0.305195	-346.117	94	0.61039	2.99583e+16	99.9992	6.99994	0.00431212	113	1.83442	707.693	28	0.454545
Cameroon	CMR	0	0	0	1.01868e+09	0.895768	0.0895768	8	20	0.2	16297.8	117	0.75974	4396.42	13.0832	0.130832	7.94975	96.9585	0.484792	77.7126	98.2923	0.491461	0.559583	51	0.993506	2.75789	4.74703	0.142411	-4204.42	128	0.831169	-3890.57	128	0.415584	-5017.74	128	0.415584	-1936.3	128	0.831169	3.95242e+15	99.9999	6.99999	0.00260286	126	2.04545	168.54	87	1.41234
Canada	CAN	0	0	0	1.14192e+10	10.0414	1.00414	4	10	0.1	348431	5	0.0324675	311.191	0.926071	0.00926071	2.97138	96.8633	0.484317	18.5966	97.162	0.48581	0.287081	107	2.08442	-16.8661	2.98131	0.0894393	-251.141	65	0.422078	-228.925	65	0.211039	-308.709	65	0.211039	-90.5961	65	0.422078	1.99095e+19	99.4401	6.96081	0.000909373	139	2.25649	1346.78	13	0.211039
Central African Republic	CAF	0	0	0	0	0	0	0	0	0	0	0	0	0	0	0		0	0		0	0		0	0	106.25	14.059	0.42177	0	0	0	0	0	0	0	0	0	0	0	0	0	100	7	2.83688e-06	149	2.41883	0	0	0
Chad	TCD	0	0	0	1.44546e+08	0.127105	0.0127105	3	7.5	0.075	250.992	144	0.935065	370.399	1.10227	0.0110227	115.963	99.0236	0.495118	115.963	99.0236	0.495118	1.37022	10	0.194805	-50	2.55732e-15	7.67195e-17	-308.436	69	0.448052	-281.994	69	0.224026	-376.958	69	0.224026	-117.346	69	0.448052		0	0	0.014709	83	1.3474	37.8618	123	1.99675
Chile	CHL	0	0	0	4.83281e+08	0.424968	0.0424968	5	12.5	0.125	88921.9	51	0.331169	57.1848	0.170176	0.00170176	0.964493	96.8249	0.484125	28.3337	97.3482	0.486741	0.18364	132	2.57143	-11.4719	3.46667	0.104	-5.33785	22	0.142857	-1.25553	22	0.0714286	-15.9168	22	0.0714286	24.1639	6	0.038961	1.03547e+17	99.9971	6.9998	0.0318723	67	1.08766	111.565	99	1.60714
China	CHN	0	0	0	1.13722e+11	100	10	9	22.5	0.225	101764	46	0.298701	252.77	0.752214	0.00752214	2.71115	96.8583	0.484292	12.2964	97.0416	0.485208	0.407661	68	1.32468	-42.3398	0.689246	0.0206774	-194.606	58	0.376623	-176.561	58	0.188312	-241.367	58	0.188312	-64.2012	58	0.376623	3.55583e+21	0	0	0.135623	40	0.649351	358.896	53	0.86039
Colombia	COL	0	0	0	4.37789e+09	3.84966	0.384966	8	20	0.2	38410.8	85	0.551948	489.751	1.45744	0.0145744	7.65343	96.9528	0.484764	28.8273	97.3576	0.486788	0.265178	112	2.18182	-41.1098	0.799917	0.0239975	-423.933	79	0.512987	-388.97	79	0.256494	-514.534	79	0.256494	-171.269	79	0.512987	1.12632e+18	99.9683	6.99778	0.00889831	90	1.46104	382.411	50	0.811688
Comoros	COM	0	0	0	0	0	0	0	0	0	0	0	0	0	0	0		0	0		0	0		0	0	121.036	15.3894	0.461681	0	0	0	0	0	0	0	0	0	0	0	0		0	0	0.00391667	117	1.89935	0	0	0
Costa Rica	CRI	0	0	0	5.89e+08	0.517931	0.0517931	6	15	0.15	46015.5	81	0.525974	208.181	0.619523	0.00619523	8.59133	96.9708	0.484854	55.7932	97.8732	0.489366	0.308829	98	1.90909	0.930819	4.58263	0.137479	-151.457	49	0.318182	-136.596	49	0.159091	-189.97	49	0.159091	-44.0561	49	0.318182	3.61287e+16	99.999	6.99993	0.0203717	75	1.21753	514.265	37	0.600649
Côte d'Ivoire	CIV	0	0	0	1.17261e+09	1.03113	0.103113	8	20	0.2	13604.6	121	0.785714	516.959	1.53841	0.0153841	10.851	97.014	0.48507	34.9178	97.4741	0.48737	0.263435	113	2.2013	-50	4.4753e-15	1.34259e-16	-450.263	80	0.519481	-413.358	80	0.25974	-545.898	80	0.25974	-183.562	80	0.519481	5060443791857163	99.9999	6.99999	0.00713097	98	1.59091	192.034	82	1.33117
Croatia	HRV	0	0	0	5.46948e+08	0.480953	0.0480953	3	7.5	0.075	102279	45	0.292208	224.249	0.667339	0.00667339	4.55628	96.8936	0.484468	21.2018	97.2119	0.486059	0.340616	88	1.71429	-26.4	2.12347	0.0637041	-167.006	53	0.344156	-150.997	53	0.172078	-208.491	53	0.172078	-51.3155	53	0.344156	3.26359e+16	99.9991	6.99994	0.000720379	140	2.27273	606.203	34	0.551948
Cuba	CUB	0	0	0	1.08857e+09	0.957227	0.0957227	3	7.5	0.075	11704.6	126	0.818182	2704.94	8.04961	0.0804961	28.5821	97.353	0.486765	35.8215	97.4914	0.487457	0.509926	55	1.07143	1061.39	100	3	-2567.58	124	0.805195	-2374.48	124	0.402597	-3067.98	124	0.402597	-1172.09	124	0.805195	2574229620519804	99.9999	6.99999	0.118547	42	0.681818	435.183	47	0.762987
Cyprus	CYP	0	0	0	0	0	0	0	0	0	76197.5	59	0.383117	0	0	0		0	0		0	0		0	0	32.2905	7.4043	0.222129	0	0	0	0	0	0	0	0	0	0	0	0	0	100	7	0	0	0	0	0	0
Czech Republic	CZE	0	0	0	2.44267e+09	2.14794	0.214794	7	17.5	0.175	182442	19	0.123377	1206.62	3.59076	0.0359076	4.40652	96.8907	0.484454	15.4756	97.1024	0.485512	0.204317	128	2.49351	9.03614	5.31193	0.159358	-1117.65	102	0.662338	-1031.51	102	0.331169	-1340.87	102	0.331169	-495.15	102	0.662338	3.80716e+17	99.9893	6.99925	0.00365019	118	1.91558	2940.08	6	0.0974026
Denmark	DNK	0	0	0	1.57074e+09	1.38122	0.138122	3	7.5	0.075	118328	35	0.227273	278.79	0.829648	0.00829648	7.844	96.9565	0.484782	45.0333	97.6675	0.488337	0.390554	71	1.38312	67.7489	10.5948	0.317843	-219.786	60	0.38961	-199.884	60	0.194805	-271.361	60	0.194805	-75.9573	60	0.38961	1.69139e+17	99.9952	6.99967	0.105421	47	0.762987	1207.39	16	0.25974
Djibouti	DJI	0	0	0	0	0	0	0	0	0	0	0	0	0	0	0		0	0		0	0		0	0	100	13.4966	0.404899	0	0	0	0	0	0	0	0	0	0	0	0		0	0	0.01	88	1.42857	0	0	0
Dominican Republic	DOM	0	0	0	6.34613e+08	0.55804	0.055804	4	10	0.1	38000.8	88	0.571429	102.036	0.303647	0.00303647	5.19619	96.9058	0.484529	15.8876	97.1103	0.485551	0.336058	89	1.73377	11.9455	5.57371	0.167211	-48.7403	30	0.194805	-41.4561	30	0.0974026	-67.6164	30	0.0974026	3.90028	27	0.175325	1.1446e+16	99.9997	6.99998	0.32183	24	0.38961	256.862	68	1.1039
Ecuador	ECU	0	0	0	1.82184e+09	1.60201	0.160201	8	20	0.2	3115.66	130	0.844156	424.405	1.26298	0.0126298	113.654	98.9794	0.494897	113.654	98.9794	0.494897	1.31037	12	0.233766	-44.1051	0.530408	0.0159122	-360.698	74	0.480519	-330.4	74	0.24026	-439.211	74	0.24026	-141.746	74	0.480519	1.69506e+17	99.9952	6.99967	0.018255	79	1.28247	460.635	43	0.698052
Egypt	EGY	0	0	0	4.87987e+09	4.29107	0.429107	5	12.5	0.125	38110.9	87	0.564935	260.006	0.77375	0.0077375	4.05397	96.884	0.48442	9.02185	96.979	0.484895	0.374064	75	1.46104	-48.1806	0.163702	0.00491106	-201.609	59	0.383117	-183.047	59	0.191558	-249.709	59	0.191558	-67.4707	59	0.383117	9.83874e+18	99.7233	6.98063	1.06696	9	0.146104	200.979	79	1.28247
El Salvador	SLV	0	0	0	6.70569e+08	0.589658	0.0589658	2	5	0.05	32626.4	91	0.590909	303.794	0.904056	0.00904056	11.2603	97.0218	0.485109	51.1343	97.7841	0.488921	0.357998	80	1.55844	52.9303	9.26142	0.277843	-243.982	63	0.409091	-222.294	63	0.204545	-300.182	63	0.204545	-87.2538	63	0.409091	6828762884271303	99.9998	6.99999	0.0544728	55	0.892857	477.903	42	0.681818
Equatorial Guinea	GNQ	0	0	0	0	0	0	0	0	0	52024.3	77	0.5	0	0	0		0	0		0	0		0	0	68	10.6174	0.318521	0	0	0	0	0	0	0	0	0	0	0	0	0	100	7	3.84615e-05	148	2.4026	0	0	0
Estonia	EST	0	0	0	2.81539e+08	0.247568	0.0247568	3	7.5	0.075	166065	21	0.136364	623.951	1.85681	0.0185681	4.41392	96.8909	0.484454	27.5886	97.334	0.48667	0.58604	48	0.935065	50	8.99776	0.269933	-553.799	85	0.551948	-509.256	85	0.275974	-669.227	85	0.275974	-231.901	85	0.551948	4859708028345095	99.9999	6.99999	0.000370027	142	2.30519	953.506	22	0.357143
Eswatini	SWZ	0	0	0	4.09798e+08	0.360351	0.0360351	1	2.5	0.025	11872	125	0.811688	33603.4	100	1	100.152	98.7213	0.493606	100.152	98.7213	0.493606	1.00304	28	0.545455	50	8.99776	0.269933	-32468.1	132	0.857143	-30069.2	132	0.428571	-38684.6	132	0.428571	-15132	132	0.857143		0	0	0.22306	32	0.519481	1546.7	9	0.146104
Ethiopia	ETH	0	0	0	2.91814e+09	2.56604	0.256604	5	12.5	0.125	16328.4	116	0.753247	323.8	0.963591	0.00963591	5.13985	96.9048	0.484524	90.6501	98.5396	0.492698	0.780696	32	0.623377	50.0327	9.00071	0.270021	-263.342	66	0.428571	-240.226	66	0.214286	-323.243	66	0.214286	-96.2925	66	0.428571	1.19403e+17	99.9966	6.99976	0.0794016	52	0.844156	109.173	101	1.63961
Fiji	FJI	0	0	0	1.24101e+08	0.109127	0.0109127	1	2.5	0.025	3666.02	129	0.837662	242.293	0.721036	0.00721036	126.652	99.2279	0.49614	126.652	99.2279	0.49614	1.67512	7	0.136364	111.905	14.5678	0.437034	-184.467	55	0.357143	-167.17	55	0.178571	-229.29	55	0.178571	-59.4678	55	0.357143	5.00625e+13	100	7	0.00175131	132	2.14286	603.99	35	0.568182
Finland	FIN	1.26904e+06	100	10	6.04821e+08	0.531844	0.0531844	3	7.5	0.075	240189	9	0.0584416	156.287	0.465094	0.00465094	1.57681	96.8366	0.484183	39.1011	97.5541	0.48777	0.366498	78	1.51948	10.6918	5.4609	0.163827	-101.24	44	0.285714	-90.0827	44	0.142857	-130.152	44	0.142857	-20.6106	44	0.285714	5.09723e+16	99.9986	6.9999	0.00363636	119	1.93182	491.665	39	0.633117
France	FRA	0	0	0	9.51481e+09	8.36675	0.836675	5	12.5	0.125	164273	23	0.149351	192.076	0.571598	0.00571598	3.10495	96.8659	0.484329	13.9551	97.0733	0.485367	0.24772	119	2.31818	49.2861	8.93352	0.268006	-135.873	46	0.298701	-122.161	46	0.149351	-171.406	46	0.149351	-36.78	46	0.298701	1.30893e+19	99.6319	6.97423	0.0139479	84	1.36364	663.5	30	0.487013
Gabon	GAB	0	0	0	2.0962e+07	0.0184327	0.00184327	1	2.5	0.025	82348.4	56	0.363636	55.4477	0.165006	0.00165006	0.376125	96.8137	0.484068	81.9567	98.3734	0.491867	0.665196	39	0.75974	14.071	5.76495	0.172949	-3.65691	21	0.136364	0.301402	20	0.0649351	-13.9145	21	0.0681818	24.9487	4	0.025974	1.26271e+12	100	7	0.000242771	144	2.33766	40.2911	122	1.98052
Georgia	GEO	0	0	0	5.40298e+07	0.0475105	0.00475105	2	5	0.05	55496.3	72	0.467532	43.4357	0.12926	0.0012926	0.8962	96.8236	0.484118	21.8155	97.2236	0.486118	0.313915	96	1.87013	12.0671	5.58465	0.16754	1.40286	3	0.0194805	4.50366	3	0.00974026	-6.63253	16	0.0519481	23.8115	7	0.0454545	3300427161862873	99.9999	6.99999	0.00722943	94	1.52597	64.698	115	1.86688
Germany	DEU	0	0	0	6.82538e+09	6.00183	0.600183	4	10	0.1	150413	25	0.162338	91.8715	0.273399	0.00273399	1.882	96.8425	0.484212	18.0518	97.1516	0.485758	0.208581	126	2.45455	-0.313247	4.47069	0.134121	-38.9043	29	0.188312	-32.3458	29	0.0941558	-55.9001	29	0.0941558	8.49248	22	0.142857	5.23442e+18	99.8528	6.9897	0.00259295	127	2.06169	368.238	51	0.827922
Ghana	GHA	0	0	0	1.19416e+09	1.05007	0.105007	7	17.5	0.175	15566.7	119	0.772727	652.808	1.94268	0.0194268	8.08253	96.961	0.484805	47.7806	97.72	0.4886	0.295002	103	2.00649	3.08	4.77601	0.14328	-581.724	87	0.564935	-535.121	87	0.282468	-702.49	87	0.282468	-244.938	87	0.564935	3.30195e+16	99.9991	6.99993	0.0190391	77	1.25	163.668	89	1.44481
Greece	GRC	0	0	0	4.97758e+08	0.437699	0.0437699	4	10	0.1	85004	54	0.350649	45.1008	0.134215	0.00134215	1.93931	96.8436	0.484218	15.4348	97.1016	0.485508	2.41485	6	0.116883	-15.8801	3.07003	0.0921008	1.45664	2	0.012987	4.67631	2	0.00649351	-6.88678	17	0.0551948	24.7243	5	0.0324675	4.77323e+16	99.9987	6.99991	0.118523	43	0.698052	214.441	75	1.21753
Guatemala	GTM	0	0	0	3.01762e+09	2.65352	0.265352	8	20	0.2	40608.4	84	0.545455	2474.45	7.36369	0.0736369	14.5988	97.0856	0.485428	67.4709	98.0965	0.490482	0.471253	62	1.20779	-2	4.31892	0.129568	-2344.53	122	0.792208	-2167.88	122	0.396104	-2802.29	122	0.396104	-1067.96	122	0.792208	2.4543e+17	99.9931	6.99952	0.0147447	82	1.33117	32527.9	2	0.0324675
Guinea	GIN	0	0	0	9.42042e+08	0.828375	0.0828375	7	17.5	0.175	2388.38	132	0.857143	6179.79	18.3904	0.183904	100.832	98.7343	0.493671	100.832	98.7343	0.493671	1.01678	26	0.506494	86	12.237	0.367109	-5930.2	129	0.837662	-5489.04	129	0.418831	-7073.43	129	0.418831	-2742.03	129	0.837662	1.09347e+15	100	7	0.00265487	125	2.02922	313.273	60	0.974026
Guinea-Bissau	GNB	0	0	0	5.34287e+07	0.046982	0.0046982	2	5	0.05	766.428	139	0.902597	350.492	1.04303	0.0104303	117.024	99.0439	0.495219	117.024	99.0439	0.495219	1.39844	9	0.175325	50.8	9.06974	0.272092	-289.172	67	0.435065	-264.151	67	0.217532	-354.012	67	0.217532	-108.352	67	0.435065	167339	100	7	0.00458599	107	1.73701	116.672	98	1.59091
Guyana	GUY	0	0	0	2.13756e+08	0.187964	0.0187964	2	5	0.05	8629.22	127	0.824675	834.666	2.48387	0.0248387	106.506	98.8428	0.494214	106.506	98.8428	0.494214	1.13859	17	0.331169	29.3165	7.13671	0.214101	-757.708	92	0.597403	-698.123	92	0.298701	-912.117	92	0.298701	-327.102	92	0.597403	2.30161e+13	100	7	0.00502952	103	1.67208	1195.55	17	0.275974
Haiti	HTI	0	0	0	1.71081e+08	0.150438	0.0150438	3	7.5	0.075	17047.7	114	0.74026	519.579	1.54621	0.0154621	3.03259	96.8645	0.484322	78.501	98.3074	0.491537	0.6566	41	0.798701	51.6444	9.14572	0.274372	-452.797	81	0.525974	-415.706	81	0.262987	-548.917	81	0.262987	-184.745	81	0.525974		0	0	0.0862217	51	0.827922	67.2512	113	1.83442
Honduras	HND	0	0	0	1.00481e+09	0.883568	0.0883568	7	17.5	0.175	26542.3	99	0.642857	1445.51	4.30169	0.0430169	12.7413	97.0501	0.485251	54.5894	97.8502	0.489251	0.413207	67	1.30519	-1.92982	4.32524	0.129757	-1348.83	110	0.714286	-1245.63	110	0.357143	-1616.24	110	0.357143	-603.083	110	0.714286	5.64674e+16	99.9984	6.99989	0.0127816	85	1.37987	439.919	45	0.730519
Hong Kong SAR, China	HKG	0	0	0	0	0	0	0	0	0	72771.9	62	0.402597	0	0	0		0	0		0	0		0	0	92.7959	12.8484	0.385453	0	0	0	0	0	0	0	0	0	0	0	0		0	0	0	0	0	0	0	0
Hungary	HUN	0	0	0	2.3643e+09	2.07903	0.207903	3	7.5	0.075	118398	34	0.220779	1436.1	4.27366	0.0427366	7.11445	96.9425	0.484713	18.4572	97.1594	0.485797	0.221928	122	2.37662	-38.1481	1.0664	0.031992	-1339.71	109	0.707792	-1237.19	109	0.353896	-1605.38	109	0.353896	-598.827	109	0.707792	5.8938e+17	99.9834	6.99884	0.00498654	104	1.68831	1095.74	18	0.292208
India	IND	0	0	0	8.9264e+10	78.4934	7.84934	5	12.5	0.125	29977.3	95	0.616883	894.577	2.66216	0.0266216	7.31823	96.9464	0.484732	28.8818	97.3587	0.486793	0.317016	95	1.85065	-49.2056	0.0714785	0.00214435	-815.685	95	0.616883	-751.822	95	0.308442	-981.177	95	0.308442	-354.17	95	0.616883	1.21339e+21	65.8762	4.61133	0.36004	20	0.324675	285.378	64	1.03896
Indonesia	IDN	0	0	0	7.71357e+10	67.8285	6.78285	8	20	0.2	46286.6	80	0.519481	1634.82	4.86505	0.0486505	21.0587	97.2091	0.486046	40.0793	97.5728	0.487864	0.210757	125	2.43506	-44.1863	0.523105	0.0156931	-1532.02	113	0.733766	-1415.31	113	0.366883	-1834.46	113	0.366883	-688.612	113	0.733766	1.18394e+20	96.6704	6.76693	0.0939714	49	0.795455	1267.97	14	0.227273
Iran (Islamic Republic of)	IRN	0	0	0	4.72014e+09	4.15061	0.415061	5	12.5	0.125	131561	31	0.201299	249.389	0.742153	0.00742153	1.41161	96.8335	0.484167	2.12015	96.847	0.484235	0.605557	43	0.837662	-50	3.83598e-15	1.15079e-16	-191.334	57	0.37013	-173.531	57	0.185065	-237.47	57	0.185065	-62.6737	57	0.37013	1.94688e+18	99.9452	6.99617	0.627531	16	0.25974	241.581	70	1.13636
Iraq	IRQ	0	0	0	1.67823e+09	1.47573	0.147573	5	12.5	0.125	52971.3	75	0.487013	213.688	0.635911	0.00635911	2.51754	96.8546	0.484273	2.89733	96.8619	0.484309	0.597838	46	0.896104	13.3323	5.69849	0.170955	-156.786	52	0.337662	-141.531	52	0.168831	-196.317	52	0.168831	-46.544	52	0.337662	1.33924e+17	99.9962	6.99974	0.341754	21	0.340909	606.566	33	0.535714
Ireland	IRL	0	0	0	3.28838e+08	0.28916	0.028916	3	7.5	0.075	114510	38	0.246753	64.2016	0.191057	0.00191057	1.99219	96.8446	0.484223	14.5961	97.0856	0.485428	0.227074	121	2.35714	182.336	20.9051	0.627152	-12.1281	24	0.155844	-7.54482	24	0.0779221	-24.005	24	0.0779221	20.9937	10	0.0649351	1.17431e+17	99.9967	6.99977	0.00125	136	2.20779	296.753	62	1.00649
Israel	ISR	0	0	0	2.30691e+07	0.0202856	0.00202856	1	2.5	0.025	104564	43	0.279221	3.56918	0.0106215	0.000106215	0.0857526	96.8081	0.484041	3.23289	96.8683	0.484342	0.727426	34	0.662338	-3.56918	4.17773	0.125332	0.115276	19	0.123377	0.370074	19	0.0616883	-0.545006	2	0.00649351	1.95663	29	0.188312	1.54966e+15	100	7	0.658989	14	0.227273	11.6641	130	2.11039
Italy	ITA	0	0	0	2.77485e+09	2.44003	0.244003	5	12.5	0.125	103809	44	0.285714	106.575	0.317155	0.00317155	1.56091	96.8363	0.484182	20.7573	97.2034	0.486017	0.433529	64	1.24675	-12.9152	3.3368	0.100104	-53.1328	31	0.201299	-45.5246	31	0.100649	-72.8487	31	0.100649	1.84948	30	0.194805	7.01223e+17	99.9803	6.99862	0.0888657	50	0.811688	210.782	76	1.23377
Jamaica	JAM	0	0	0	3.73238e+07	0.0328203	0.00328203	1	2.5	0.025	45355.9	82	0.532468	14.1039	0.0419717	0.000419717	1.00673	96.8257	0.484129	9.00891	96.9787	0.484894	0.345185	86	1.67532	2.48593	4.72256	0.141677	0.455522	14	0.0909091	1.46238	14	0.0454545	-2.15364	7	0.0227273	7.73178	23	0.149351	5.00226e+12	100	7	0.0105331	87	1.41234	59.3972	118	1.91558
Japan	JPN	0	0	0	2.32627e+09	2.04559	0.204559	4	10	0.1	139525	26	0.168831	32.9683	0.0981099	0.000981099	0.462847	96.8154	0.484077	8.14567	96.9622	0.484811	0.258303	116	2.25974	-31.7066	1.64599	0.0493798	1.06479	6	0.038961	3.41834	8	0.025974	-5.03418	13	0.0422078	18.0732	14	0.0909091	3.65002e+17	99.9897	6.99928	0.124884	41	0.665584	84.0063	107	1.73701
Jordan	JOR	0	0	0	0	0	0	0	0	0	34616.6	89	0.577922	0	0	0		0	0		0	0		0	0	18.707	6.18209	0.185463	0	0	0	0	0	0	0	0	0	0	0	0	0	100	7	0.591996	17	0.275974	0	0	0
Kazakhstan	KAZ	0	0	0	3.70923e+09	3.26167	0.326167	5	12.5	0.125	165463	22	0.142857	485.874	1.44591	0.0144591	4.03973	96.8837	0.484419	5.45046	96.9107	0.484554	0.373876	76	1.48052	-43.8818	0.550502	0.0165151	-420.181	78	0.506494	-385.495	78	0.253247	-510.065	78	0.253247	-169.518	78	0.506494	2.26594e+16	99.9994	6.99996	0.145835	37	0.600649	869.511	24	0.38961
Kenya	KEN	0	0	0	1.10856e+09	0.974802	0.0974802	4	10	0.1	23232.2	105	0.681818	130.046	0.387002	0.00387002	3.11414	96.866	0.48433	79.886	98.3338	0.491669	0.460045	63	1.22727	47.2375	8.74919	0.262476	-75.8456	38	0.246753	-66.5619	38	0.123377	-99.9034	38	0.123377	-8.75462	38	0.246753	3.83368e+16	99.9989	6.99992	0.105342	48	0.779221	94.1131	104	1.68831
Kuwait	KWT	0	0	0	0	0	0	0	0	0	365405	4	0.025974	0	0	0		0	0		0	0		0	0	0	4.49888	0.134966	0	0	0	0	0	0	0	0	0	0	0	0	0	100	7	38.92	1	0.0162338	0	0	0
Latvia	LVA	0	0	0	6.33364e+08	0.556942	0.0556942	3	7.5	0.075	108917	40	0.25974	674.491	2.00721	0.0200721	10.7349	97.0117	0.485059	48.9758	97.7429	0.488714	0.330944	91	1.77273	26.3727	6.87183	0.206155	-602.707	88	0.571429	-554.556	88	0.285714	-727.484	88	0.285714	-254.735	88	0.571429	2.13552e+16	99.9994	6.99996	0.00154923	134	2.17532	1520.95	11	0.178571
Lebanon	LBN	0	0	0	2.76772e+07	0.0243376	0.00243376	1	2.5	0.025	64578.9	67	0.435065	8.40566	0.0250143	0.000250143	0.265097	96.8116	0.484058	3.81443	96.8794	0.484397	0.891359	31	0.603896	91.7732	12.7564	0.382692	0.271482	17	0.11039	0.871547	17	0.0551948	-1.28352	4	0.012987	4.60798	26	0.168831	3.8589e+14	100	7	0.155452	35	0.568182	22.2699	127	2.06169
Lesotho	LSO	0	0	0	0	0	0	0	0	0	0	0	0	0	0	0		0	0		0	0		0	0	52.5	9.2227	0.276681	0	0	0	0	0	0	0	0	0	0	0	0		0	0	0.00125745	135	2.19156	0	0	0
Liberia	LBR	0	0	0	1.20914e+08	0.106324	0.0106324	5	12.5	0.125	759.843	140	0.909091	901.356	2.68234	0.0268234	105.996	98.833	0.494165	105.996	98.833	0.494165	1.12711	18	0.350649	50	8.99776	0.269933	-822.245	96	0.623377	-757.899	96	0.311688	-988.991	96	0.311688	-357.232	96	0.623377	2.49279e+07	100	7	5.30172e-05	147	2.38636	23760	3	0.0487013
Libya	LBY	0	0	0	2.57002e+07	0.0225992	0.00225992	1	2.5	0.025	135710	29	0.188312	43.0085	0.127989	0.00127989	0.0972659	96.8084	0.484042	2.85403	96.8611	0.484305	0.352186	82	1.5974	-43.0085	0.629075	0.0188722	1.38907	4	0.025974	4.45937	4	0.012987	-6.5673	15	0.0487013	23.5773	8	0.0519481	1.25047e+14	100	7	6.92857	4	0.0649351	17.1709	128	2.07792
Lithuania	LTU	0	0	0	1.1417e+09	1.00394	0.100394	4	10	0.1	111941	39	0.253247	1356.8	4.03769	0.0403769	12.661	97.0486	0.485243	34.1057	97.4586	0.487293	2.7402	5	0.0974026	14.9275	5.84202	0.175261	-1262.98	106	0.688312	-1166.12	106	0.344156	-1513.98	106	0.344156	-563.002	106	0.688312	1.03819e+17	99.9971	6.9998	0.00233224	129	2.09416	1843.66	8	0.12987
Luxembourg	LUX	0	0	0	0	0	0	0	0	0	225586	12	0.0779221	0	0	0		0	0		0	0		0	0	91.5911	12.74	0.382201	0	0	0	0	0	0	0	0	0	0	0	0	0	100	7	0.000142857	145	2.3539	0	0	0
Madagascar	MDG	0	0	0	1.12671e+09	0.990758	0.0990758	3	7.5	0.075	1303.3	135	0.876623	1539.83	4.58237	0.0458237	103.425	98.7839	0.493919	103.425	98.7839	0.493919	1.07084	24	0.467532	44.7017	8.52103	0.255631	-1440.1	112	0.727273	-1330.17	112	0.363636	-1724.96	112	0.363636	-645.696	112	0.727273	2041602436626080	99.9999	7	0.0385757	64	1.03896	175.344	86	1.3961
Malawi	MWI	0	0	0	7.39302e+08	0.650098	0.0650098	3	7.5	0.075	1275.67	136	0.883117	6456.1	19.2126	0.192126	100.796	98.7336	0.493668	100.796	98.7336	0.493668	1.01605	27	0.525974	-34.0256	1.43734	0.0431202	-6197.58	130	0.844156	-5736.69	130	0.422078	-7391.93	130	0.422078	-2866.86	130	0.844156	1.74155e+16	99.9995	6.99997	0.0674769	53	0.86039	167.265	88	1.42857
Malaysia	MYS	0	0	0	2.34322e+10	20.6049	2.06049	6	15	0.15	136790	27	0.175325	610.176	1.81582	0.0181582	17.6502	97.144	0.48572	20.5793	97.2	0.486	0.263189	114	2.22078	-24.0185	2.33775	0.0701326	-540.469	83	0.538961	-496.909	83	0.269481	-653.348	83	0.269481	-225.677	83	0.538961	2.26675e+18	99.9363	6.99554	0.00431897	112	1.81818	3140.69	5	0.0811688
Mali	MLI	0	0	0	1.1174e+09	0.982575	0.0982575	3	7.5	0.075	1698.85	134	0.87013	1367.56	4.06972	0.0406972	103.873	98.7924	0.493962	103.873	98.7924	0.493962	1.08045	22	0.428571	33.4328	7.50709	0.225213	-1273.4	107	0.694805	-1175.77	107	0.347403	-1526.39	107	0.347403	-567.865	107	0.694805	4.79927e+16	99.9987	6.99991	0.0422917	63	1.02273	229.551	74	1.2013
Malta	MLT	0	0	0	0	0	0	0	0	0	53448.7	74	0.480519	0	0	0		0	0		0	0		0	0	108.145	14.2295	0.426884	0	0	0	0	0	0	0	0	0	0	0	0	0	100	7	0.49505	19	0.308442	0	0	0
Mauritania	MRT	0	0	0	7.58978e+07	0.0667399	0.00667399	1	2.5	0.025	474.349	143	0.928571	306.733	0.912804	0.00912804	119.937	99.0996	0.495498	119.937	99.0996	0.495498	1.47823	8	0.155844	65.377	10.3813	0.31144	-246.826	64	0.415584	-224.929	64	0.207792	-303.571	64	0.207792	-88.582	64	0.415584		0	0	0.107281	46	0.746753	74.0069	112	1.81818
Mauritius	MUS	0	0	0	1.88444e+08	0.165706	0.0165706	1	2.5	0.025	50644.8	78	0.506494	139.211	0.414275	0.00414275	9.90961	96.996	0.48498	23.1729	97.2495	0.486248	0.372779	77	1.5	208.704	23.2775	0.698326	-84.7144	39	0.253247	-74.7764	39	0.126623	-110.468	39	0.126623	-12.8953	39	0.253247	1.69181e+14	100	7	0.110505	45	0.730519	652.85	31	0.503247
Mexico	MEX	0	0	0	8.66355e+09	7.6182	0.76182	9	22.5	0.225	62718.9	68	0.441558	368.662	1.0971	0.010971	3.77132	96.8786	0.484393	12.1176	97.0382	0.485191	0.239846	120	2.33766	12.3768	5.61251	0.168375	-306.755	68	0.441558	-280.437	68	0.220779	-374.955	68	0.220779	-116.561	68	0.441558	5.4088e+18	99.8479	6.98935	0.145628	38	0.616883	307.69	61	0.99026
Moldova	MDA	0	0	0	2.34178e+08	0.205922	0.0205922	3	7.5	0.075	56217.1	71	0.461039	391.89	1.16622	0.0116622	4.70689	96.8965	0.484482	21.2278	97.2124	0.486062	0.379294	74	1.44156	50	8.99776	0.269933	-329.233	72	0.467532	-301.257	72	0.233766	-401.731	72	0.233766	-127.056	72	0.467532	1.34428e+16	99.9996	6.99997	0.00350448	120	1.94805	344.21	54	0.876623
Mongolia	MNG	0	0	0	8.02893e+07	0.0706016	0.00706016	1	2.5	0.025	81939	57	0.37013	143.124	0.425922	0.00425922	1.01251	96.8259	0.484129	4.04407	96.8838	0.484419	0.551574	52	1.01299	51.3043	9.11512	0.273454	-88.5018	40	0.25974	-78.2844	40	0.12987	-114.979	40	0.12987	-14.6635	40	0.25974	2428120793117657	99.9999	7	0.00720977	95	1.54221	107.923	102	1.65584
Morocco	MAR	0	0	0	6.69274e+08	0.58852	0.058852	3	7.5	0.075	25375.8	100	0.649351	68.0056	0.202377	0.00202377	2.4608	96.8535	0.484268	12.1116	97.0381	0.48519	0.392542	70	1.36364	51.3653	9.12061	0.273618	-15.8091	26	0.168831	-10.9543	26	0.0844156	-28.3898	26	0.0844156	19.2751	12	0.0779221	1.5368e+17	99.9957	6.9997	0.315724	25	0.405844	81.2301	109	1.76948
Mozambique	MOZ	0	0	0	4.41643e+08	0.388355	0.0388355	3	7.5	0.075	15205.1	120	0.779221	842.204	2.5063	0.025063	3.13242	96.8664	0.484332	79.3851	98.3243	0.491621	0.503107	56	1.09091	93.0372	12.8701	0.386104	-765.003	93	0.603896	-704.879	93	0.301948	-920.806	93	0.301948	-330.507	93	0.603896	3075293582993634	99.9999	6.99999	0.00495624	105	1.70455	61.9569	117	1.89935
Myanmar	MMR	0	0	0	6.36633e+09	5.59817	0.559817	4	10	0.1	22378.9	106	0.688312	2462.45	7.32798	0.0732798	18.2926	97.1562	0.485781	58.9872	97.9343	0.489671	0.383917	72	1.4026	44.8113	8.53089	0.255927	-2332.92	121	0.785714	-2157.13	121	0.392857	-2788.46	121	0.392857	-1062.53	121	0.785714	3.74109e+17	99.9895	6.99926	0.0253211	71	1.1526	532.519	36	0.584416
Namibia	NAM	0	0	0	0	0	0	0	0	0	29462.3	97	0.62987	0	0	0		0	0		0	0		0	0	99.3	13.4337	0.40301	0	0	0	0	0	0	0	0	0	0	0	0	0	100	7	0.00503633	102	1.65584	0	0	0
Nepal	NPL	0	0	0	2.20645e+09	1.94022	0.194022	4	10	0.1	21943.9	108	0.701299	1706.87	5.07947	0.0507947	11.5809	97.0279	0.48514	79.0575	98.318	0.49159	0.600306	45	0.876623	49.9292	8.99139	0.269742	-1601.75	114	0.74026	-1479.9	114	0.37013	-1917.51	114	0.37013	-721.165	114	0.74026	1.07351e+17	99.997	6.99979	0.0443387	60	0.974026	330.582	55	0.892857
Netherlands	NLD	0	0	0	2.46572e+08	0.216821	0.0216821	3	7.5	0.075	170434	20	0.12987	8.50249	0.0253025	0.000253025	0.285956	96.812	0.48406	8.76409	96.9741	0.48487	1.31801	11	0.214286	160.88	18.9745	0.569234	0.274609	16	0.103896	0.881587	16	0.0519481	-1.29831	5	0.0162338	4.66107	25	0.162338	5.77909e+16	99.9984	6.99989	0.00332088	122	1.98052	63.3982	116	1.88312
New Zealand	NZL	0	0	0	1.70286e+08	0.14974	0.014974	3	7.5	0.075	-22.6795	149	0.967532	24.9794	0.0743359	0.000743359	-5063.41	0	0	-5063.41	0	0	5229.89	3	0.0584416	-6.60497	3.90458	0.117137	0.806772	9	0.0584416	2.59001	11	0.0357143	-3.81429	10	0.0324675	13.6937	19	0.123377	1.86021e+16	99.9995	6.99996	0.00980734	89	1.44481	149.382	91	1.47727
Nicaragua	NIC	0	0	0	7.783e+08	0.68439	0.068439	4	10	0.1	28042.6	98	0.636364	3754.15	11.1719	0.111719	14.015	97.0745	0.485372	63.9465	98.0291	0.490145	0.323829	93	1.81169	-48.5118	0.133908	0.00401723	-3582.9	127	0.824675	-3314.9	127	0.412338	-4277.4	127	0.412338	-1646.12	127	0.824675	9115043884995006	99.9997	6.99998	0.00720277	96	1.55844	511.251	38	0.616883
Niger	NER	0	0	0	6.89955e+07	0.0606705	0.00606705	2	5	0.05	5543.73	128	0.831169	122.992	0.36601	0.0036601	1.70491	96.8391	0.484195	78.9473	98.3159	0.491579	0.698857	38	0.74026	55.2174	9.46721	0.284016	-69.0196	35	0.227273	-60.2395	35	0.113636	-91.7726	35	0.113636	-5.56773	35	0.227273	6.76452e+11	100	7	0.0451101	59	0.957792	12.2949	129	2.09416
Nigeria	NGA	0	0	0	5.63634e+09	4.95626	0.495626	8	20	0.2	31744.7	94	0.61039	650.957	1.93718	0.0193718	2.87819	96.8615	0.484308	75.9958	98.2595	0.491297	0.601325	44	0.857143	49.1801	8.92399	0.26772	-579.933	86	0.558442	-533.462	86	0.279221	-700.357	86	0.279221	-244.102	86	0.558442	9.44626e+17	99.9734	6.99814	0.0192523	76	1.23377	118.854	97	1.57468
North Macedonia	MKD	0	0	0	9.2704e+07	0.0815184	0.00815184	3	7.5	0.075	53901.3	73	0.474026	281.546	0.837848	0.00837848	2.82867	96.8606	0.484303	14.6587	97.0868	0.485434	0.311611	97	1.88961	161.215	19.0046	0.570138	-222.452	61	0.396104	-202.353	61	0.198052	-274.537	61	0.198052	-77.2022	61	0.396104	1.0238e+15	100	7	0.0514403	57	0.925325	198.337	80	1.2987
Norway	NOR	0	0	0	2.17441e+08	0.191205	0.0191205	3	7.5	0.075	211497	15	0.0974026	50.9434	0.151602	0.00151602	0.658251	96.8191	0.484095	49.4379	97.7517	0.488758	1.19149	16	0.311688	14.6883	5.8205	0.174615	0.701983	10	0.0649351	4.33874	5	0.0162338	-8.72229	19	0.0616883	26.9838	1	0.00649351	2.40581e+16	99.9993	6.99995	0.00214987	131	2.12662	181.1	83	1.3474
Oman	OMN	0	0	0	0	0	0	0	0	0	217126	13	0.0844156	0	0	0		0	0		0	0		0	0	0	4.49888	0.134966	0	0	0	0	0	0	0	0	0	0	0	0		0	0	1.105	8	0.12987	0	0	0
Pakistan	PAK	0	0	0	1.36882e+10	12.0366	1.20366	4	10	0.1	22117	107	0.694805	1476.88	4.39504	0.0439504	9.25215	96.9834	0.484917	41.7595	97.6049	0.488024	0.262742	115	2.24026	-25.9013	2.16834	0.0650502	-1379.18	111	0.720779	-1273.75	111	0.36039	-1652.4	111	0.36039	-617.255	111	0.720779	3.64903e+19	98.9738	6.92817	0.698541	12	0.194805	266.189	66	1.07143
Panama	PAN	0	0	0	3.0955e+08	0.2722	0.02722	4	10	0.1	47430	79	0.512987	35.0595	0.104333	0.00104333	5.18863	96.9057	0.484529	22.2726	97.2323	0.486162	0.329553	92	1.79221	-1.22526	4.38863	0.131659	1.13234	5	0.0324675	3.63517	7	0.0227273	-5.35351	14	0.0454545	19.2196	13	0.0844156	4.16599e+14	100	7	0.00320235	123	1.99675	320.131	58	0.941558
Papua New Guinea	PNG	0	0	0	7.00821e+08	0.61626	0.061626	6	15	0.15	2170.48	133	0.863636	466.707	1.38887	0.0138887	112.265	98.9529	0.494764	112.265	98.9529	0.494764	1.27538	13	0.253247	8.95731	5.30484	0.159145	-401.633	76	0.493506	-368.316	76	0.246753	-487.972	76	0.246753	-160.858	76	0.493506	4948609379973805	99.9999	6.99999	1.24844e-06	150	2.43506	316.972	59	0.957792
Paraguay	PRY	0	0	0	1.84789e+09	1.62493	0.162493	7	17.5	0.175	71259.8	64	0.415584	2134.19	6.3511	0.063511	13.3814	97.0623	0.485312	77.3372	98.2851	0.491425	0.350763	84	1.63636	-14.4789	3.19611	0.0958832	-2015.26	117	0.75974	-1862.9	117	0.37987	-2410.07	117	0.37987	-914.225	117	0.75974	7.59371e+16	99.9979	6.99985	0.00489208	106	1.72078	9450.06	4	0.0649351
Peru	PER	0	0	0	1.93374e+09	1.70041	0.170041	9	22.5	0.225	33475.1	90	0.584416	149.591	0.445166	0.00445166	5.92703	96.9198	0.484599	29.4348	97.3693	0.486846	0.272941	111	2.16234	-12.6544	3.36026	0.100808	-94.7594	43	0.279221	-84.0804	43	0.13961	-122.433	43	0.13961	-17.5851	43	0.279221	1.72428e+17	99.9952	6.99966	0.0078136	92	1.49351	258.095	67	1.08766
Philippines	PHL	0	0	0	6.93694e+09	6.09993	0.609993	5	12.5	0.125	24390.3	103	0.668831	288.746	0.859275	0.00859275	8.63958	96.9717	0.484858	40.2349	97.5757	0.487879	0.195454	130	2.53247	-27.7817	1.99915	0.0599744	-229.42	62	0.402597	-208.807	62	0.201299	-282.837	62	0.201299	-80.4552	62	0.402597	2.59111e+18	99.9271	6.9949	0.141921	39	0.633117	274.114	65	1.05519
Poland	POL	0	0	0	4.14976e+09	3.64905	0.364905	4	10	0.1	114685	37	0.24026	592.822	1.76417	0.0176417	3.26754	96.869	0.484345	13.4781	97.0642	0.485321	0.288139	105	2.04545	-45.9103	0.367983	0.0110395	-523.676	82	0.532468	-481.355	82	0.266234	-633.345	82	0.266234	-217.837	82	0.532468	2.76788e+18	99.9222	6.99455	0.0229587	73	1.18506	487.471	40	0.649351
Portugal	PRT	0	0	0	1.34492e+08	0.118264	0.0118264	3	7.5	0.075	87377.8	52	0.337662	13.4821	0.0401213	0.000401213	0.517449	96.8164	0.484082	26.442	97.312	0.48656	0.480276	60	1.16883	-13.2392	3.30765	0.0992294	0.435439	15	0.0974026	1.3979	15	0.0487013	-2.05869	6	0.0194805	7.3909	24	0.155844	4898719278217602	99.9999	6.99999	0.0441793	61	0.99026	58.8153	119	1.93182
Puerto Rico	PRI	0	0	0	0	0	0	0	0	0	0	0	0	0	0	0		0	0		0	0		0	0	0	4.49888	0.134966	0	0	0	0	0	0	0	0	0	0	0	0	0	100	7	0.0159859	81	1.31494	0	0	0
Qatar	QAT	0	0	0	0	0	0	0	0	0	643978	1	0.00649351	0	0	0		0	0		0	0		0	0	0	4.49888	0.134966	0	0	0	0	0	0	0	0	0	0	0	0	0	100	7	3.96552	5	0.0811688	0	0	0
Republic of Korea	KOR	0	0	0	9.96193e+08	0.875993	0.0875993	2	5	0.05	12578.2	124	0.805195	16.0993	0.0479097	0.000479097	5.28606	96.9076	0.484538	18.5712	97.1616	0.485808	0.664737	40	0.779221	-16.0993	3.0503	0.0915091	0.519967	13	0.0844156	1.66927	13	0.0422078	-2.45833	8	0.025974	8.82564	21	0.136364	1.40176e+17	99.9961	6.99972	0.228981	29	0.470779	86.4916	105	1.70455
Romania	ROU	0	0	0	3.01341e+09	2.64981	0.264981	4	10	0.1	76248.2	58	0.376623	1335.67	3.97481	0.0397481	7.07326	96.9417	0.484709	24.5896	97.2766	0.486383	0.274613	110	2.14286	-37.027	1.16728	0.0350183	-1242.53	105	0.681818	-1147.18	105	0.340909	-1489.63	105	0.340909	-553.456	105	0.681818	6.15211e+17	99.9827	6.99879	0.00673081	99	1.60714	701.57	29	0.470779
Russian Federation	RUS	0	0	0	2.33096e+10	20.497	2.0497	5	12.5	0.125	227628	11	0.0714286	213.563	0.635539	0.00635539	2.44131	96.8532	0.484266	5.88742	96.9191	0.484595	0.488172	59	1.14935	-49.676	0.0291547	0.000874642	-156.665	51	0.331169	-141.419	51	0.165584	-196.173	51	0.165584	-46.4875	51	0.331169	6.4251e+18	99.8193	6.98735	0.00411893	115	1.86688	722.889	27	0.438312
Rwanda	RWA	0	0	0	8.36668e+07	0.0735715	0.00735715	2	5	0.05	128.716	146	0.948052	127.05	0.378085	0.00378085	167.034	100	0.5	167.034	100	0.5	3.23939	4	0.0779221	5.31481	4.97709	0.149313	-72.9461	37	0.24026	-63.8763	37	0.12013	-96.4497	37	0.12013	-7.40093	37	0.24026	6.87086e+13	100	7	0.00766917	93	1.50974	27.9679	125	2.02922
Saudi Arabia	SAU	0	0	0	1.81504e+08	0.159604	0.0159604	2	5	0.05	249895	7	0.0454545	3.9636	0.0117952	0.000117952	0.06989	96.8078	0.484039	0.0908387	96.8082	0.484041	1.21564	14	0.272727	-3.9636	4.14224	0.124267	0.128014	18	0.116883	0.410969	18	0.0584416	-0.605232	3	0.00974026	2.17285	28	0.181818	1.13574e+16	99.9997	6.99998	7.91667	3	0.0487013	22.7193	126	2.04545
Senegal	SEN	0	0	0	5.0549e+08	0.444498	0.0444498	5	12.5	0.125	12587.3	123	0.798701	207.251	0.616756	0.00616756	8.23161	96.9639	0.484819	43.1252	97.631	0.488155	0.307605	99	1.92857	46	8.63785	0.259135	-150.557	48	0.311688	-135.762	48	0.155844	-188.898	48	0.155844	-43.6359	48	0.311688	1.89124e+15	99.9999	7	0.0529895	56	0.909091	134.784	94	1.52597
Serbia	SRB	0	0	0	1.69155e+09	1.48745	0.148745	3	7.5	0.075	95328	49	0.318182	1012.46	3.01297	0.0301297	8.4125	96.9673	0.484837	20.6924	97.2021	0.486011	0.287671	106	2.06494	-35.4015	1.31354	0.0394062	-929.761	98	0.636364	-857.483	98	0.318182	-1117.06	98	0.318182	-407.43	98	0.636364	2.162e+17	99.9939	6.99957	0.00439149	108	1.75325	1043.2	20	0.324675
Sierra Leone	SLE	0	0	0	2.70687e+08	0.238026	0.0238026	3	7.5	0.075	1091.44	137	0.88961	2754.57	8.1973	0.081973	101.886	98.7544	0.493772	101.886	98.7544	0.493772	1.03843	25	0.487013	-21.1095	2.5995	0.077985	-2615.61	125	0.811688	-2418.96	125	0.405844	-3125.19	125	0.405844	-1194.51	125	0.811688		0	0	0.000285625	143	2.32143	144.656	93	1.50974
Singapore	SGP	0	0	0	0	0	0	0	0	0	242613	8	0.0519481	0	0	0		0	0		0	0		0	0	23.8485	6.64471	0.199341	0	0	0	0	0	0	0	0	0	0	0	0		0	0	0.04396	62	1.00649	0	0	0
Slovakia	SVK	0	0	0	7.5085e+08	0.660252	0.0660252	3	7.5	0.075	134664	30	0.194805	2798.62	8.32839	0.0832839	3.54066	96.8742	0.484371	17.0922	97.1333	0.485666	0.252579	117	2.27922	-27.2727	2.04495	0.0613484	-2658.23	126	0.818182	-2458.44	126	0.409091	-3175.96	126	0.409091	-1214.42	126	0.818182	5.25213e+16	99.9985	6.9999	0.00161876	133	2.15909	620.238	32	0.519481
Slovenia	SVN	0	0	0	1.08274e+08	0.0952093	0.00952093	3	7.5	0.075	136434	28	0.181818	739.87	2.20177	0.0220177	1.29532	96.8313	0.484156	18.1518	97.1535	0.485768	0.215281	124	2.41558	991.667	93.7267	2.8118	-665.974	91	0.590909	-613.156	91	0.295455	-802.846	91	0.295455	-284.273	91	0.590909	1.8685e+15	99.9999	7	9.41324e-05	146	2.37013	229.89	73	1.18506
Solomon Islands	SLB	0	0	0	5.1512e+07	0.0452966	0.00452966	2	5	0.05	2418.46	131	0.850649	1296.89	3.85941	0.0385941	104.092	98.7966	0.493983	104.092	98.7966	0.493983	1.0852	21	0.409091	51.3202	9.11655	0.273497	-1205.01	104	0.675325	-1112.42	104	0.337662	-1444.93	104	0.337662	-535.936	104	0.675325	250931	100	7	0	0	0	327.476	57	0.925325
Somalia	SOM	0	0	0	1.63934e+07	0.0144154	0.00144154	1	2.5	0.025	-0.656291	148	0.961039	31.2779	0.0930795	0.000930795	-5063.41	6.9554e-13	3.4777e-15	-5063.41	1.49541e-12	7.47705e-15	5229.89	2	0.038961	68.7221	10.6823	0.32047	1.0102	7	0.0454545	3.24307	9	0.0292208	-4.77606	12	0.038961	17.1466	15	0.0974026		0	0	0.223197	31	0.503247	4.32276	131	2.12662
South Africa	ZAF	0	0	0	3.85091e+09	3.38626	0.338626	4	10	0.1	100541	47	0.305195	143.144	0.42598	0.0042598	2.23092	96.8492	0.484246	8.7027	96.9729	0.484864	0.534887	53	1.03247	-33.0574	1.52446	0.0457337	-88.5205	41	0.266234	-78.3017	41	0.133117	-115.001	41	0.133117	-14.6723	41	0.266234	2.82844e+17	99.992	6.99944	0.223875	30	0.487013	291.774	63	1.02273
Spain	ESP	0	0	0	4.4753e+09	3.93531	0.393531	5	12.5	0.125	108259	41	0.266234	109.349	0.32541	0.0032541	3.01144	96.8641	0.48432	17.9463	97.1496	0.485748	0.400096	69	1.34416	-13.4088	3.29239	0.0987716	-55.8171	32	0.207792	-48.0109	32	0.103896	-76.0461	32	0.103896	0.596267	31	0.201299	2.48976e+18	99.93	6.9951	0.182646	34	0.551948	424.092	48	0.779221
Sri Lanka	LKA	0	0	0	1.16786e+09	1.02694	0.102694	3	7.5	0.075	24456.2	102	0.662338	145.098	0.431794	0.00431794	7.58691	96.9516	0.484758	48.5788	97.7353	0.488676	0.298177	102	1.98701	10.2029	5.41691	0.162507	-90.4113	42	0.272727	-80.053	42	0.136364	-117.254	42	0.136364	-15.555	42	0.272727	8.22655e+16	99.9977	6.99984	0.214205	33	0.535714	241.366	71	1.1526
Sudan	SDN	0	0	0	5.21777e+08	0.45882	0.045882	2	5	0.05	18362.9	111	0.720779	210.767	0.62722	0.0062722	2.15291	96.8477	0.484238	66.5835	98.0795	0.490398	0.479407	61	1.18831	-10.0985	3.59024	0.107707	-153.96	50	0.324675	-138.914	50	0.162338	-192.951	50	0.162338	-45.2245	50	0.324675	2348995136570491	99.9999	7	0.68545	13	0.211039	51.4267	121	1.96429
Suriname	SUR	0	0	0	5.94107e+07	0.0522422	0.00522422	1	2.5	0.025	73456.6	61	0.396104	110.72	0.32949	0.0032949	4.56431	96.8938	0.484469	14.7913	97.0893	0.485446	0.618158	42	0.818182	49.525	8.95502	0.268651	-57.1439	33	0.214286	-49.2398	33	0.107143	-77.6266	33	0.107143	-0.0232213	33	0.214286	4.81727e+14	100	7	0.00435455	109	1.76948	436.142	46	0.746753
Sweden	SWE	0	0	0	1.0434e+09	0.917507	0.0917507	3	7.5	0.075	206917	16	0.103896	235.053	0.69949	0.0069949	1.66656	96.8384	0.484192	42.2095	97.6135	0.488067	0.304691	101	1.96753	127.869	16.0042	0.480127	-177.461	54	0.350649	-160.681	54	0.175325	-220.945	54	0.175325	-56.1967	54	0.350649	9.97554e+16	99.9972	6.9998	0.000431034	141	2.28896	448.579	44	0.714286
Switzerland	CHE	0	0	0	1.64893e+08	0.144997	0.0144997	3	7.5	0.075	120329	33	0.214286	17.2245	0.0512583	0.000512583	0.545423	96.8169	0.484085	25.9785	97.3032	0.486516	0.186655	131	2.55195	84.6969	12.1197	0.363591	0.556309	12	0.0779221	1.78594	12	0.038961	-2.63014	9	0.0292208	9.44249	20	0.12987	4.21697e+15	99.9999	6.99999	0.00299252	124	2.01299	85.3739	106	1.72078
Syrian Arab Republic	SYR	0	0	0	9.61635e+08	0.845604	0.0845604	3	7.5	0.075	19752.5	109	0.707792	1213.14	3.61017	0.0361017	7.89774	96.9575	0.484787	8.61448	96.9712	0.484856	0.501022	57	1.11039	-50	0	0	-1123.96	103	0.668831	-1037.35	103	0.334416	-1348.38	103	0.334416	-498.096	103	0.668831	4.98613e+14	100	7	0.87311	11	0.178571	202.93	78	1.26623
Tajikistan	TJK	0	0	0	2.36557e+08	0.208014	0.0208014	4	10	0.1	18396.5	110	0.714286	484.943	1.44314	0.0144314	4.56231	96.8937	0.484469	43.0376	97.6293	0.488147	0.286672	108	2.1039	11	5.48863	0.164659	-419.28	77	0.5	-384.661	77	0.25	-508.992	77	0.25	-169.097	77	0.5	9848744254005674	99.9997	6.99998	0.336741	22	0.357143	109.18	100	1.62338
Tanzania	TZA	0	0	0	2.10246e+09	1.84877	0.184877	4	10	0.1	15669.5	118	0.766234	1057.68	3.14753	0.0314753	7.29936	96.9461	0.48473	85.1066	98.4336	0.492168	0.719453	36	0.701299	50.1564	9.01183	0.270355	-973.517	100	0.649351	-898.011	100	0.324675	-1169.18	100	0.324675	-427.858	100	0.649351	4.41479e+16	99.9988	6.99991	0.0481147	58	0.941558	148.786	92	1.49351
Thailand	THA	0	0	0	1.60446e+10	14.1087	1.41087	9	22.5	0.225	86046.3	53	0.344156	245.367	0.730185	0.00730185	9.00883	96.9787	0.484894	28.4674	97.3508	0.486754	0.352145	83	1.61688	-44.6735	0.479262	0.0143779	-187.442	56	0.363636	-169.926	56	0.181818	-232.834	56	0.181818	-60.8567	56	0.363636	1.14723e+19	99.6774	6.97742	0.118078	44	0.714286	1008.37	21	0.340909
Togo	TGO	0	0	0	3.27499e+08	0.287983	0.0287983	6	15	0.15	16696.3	115	0.746753	378.239	1.1256	0.011256	7.84917	96.9566	0.484783	87.1032	98.4718	0.492359	0.760055	33	0.642857	33.0986	7.47701	0.22431	-316.023	70	0.454545	-289.021	70	0.227273	-385.995	70	0.227273	-120.888	70	0.454545	3.64316e+13	100	7	0.00517007	101	1.63961	58333.5	1	0.0162338
Trinidad and Tobago	TTO	0	0	0	0	0	0	0	0	0	469867	2	0.012987	0	0	0		0	0		0	0		0	0	126.446	15.8762	0.476285	0	0	0	0	0	0	0	0	0	0	0	0	0	100	7	0.00434896	110	1.78571	0	0	0
Tunisia	TUN	0	0	0	2.82447e+08	0.248367	0.0248367	2	5	0.05	38410.3	86	0.558442	73.5259	0.218805	0.00218805	2.07437	96.8462	0.484231	12.9783	97.0546	0.485273	0.380035	73	1.42208	45.999	8.63776	0.259133	-21.1512	27	0.175325	-15.9023	27	0.0876623	-34.7532	27	0.0876623	16.781	16	0.103896	1.47033e+16	99.9996	6.99997	0.63545	15	0.243506	103.647	103	1.67208
Turkey	TUR	0	0	0	0	0	0	0	0	0	72374.6	63	0.409091	0	0	0		0	0		0	0		0	0	3.54356	4.81772	0.144532	0	0	0	0	0	0	0	0	0	0	0	0	0	100	7	0.244494	27	0.438312	0	0	0
Turkmenistan	TKM	0	0	0	2.92147e+08	0.256897	0.0256897	2	5	0.05	189226	18	0.116883	50.9703	0.151682	0.00151682	0.842161	96.8226	0.484113	0.87741	96.8233	0.484116	0.7196	35	0.681818	-50	3.83598e-15	1.15079e-16	0.675889	11	0.0714286	4.31457	6	0.0194805	-8.75338	20	0.0649351	26.9716	2	0.012987		0	0	1.06441	10	0.162338	207.299	77	1.25
Uganda	UGA	0	0	0	8.21403e+08	0.722292	0.0722292	3	7.5	0.075	569.023	141	0.915584	623.658	1.85594	0.0185594	108.903	98.8886	0.494443	108.903	98.8886	0.494443	1.19392	15	0.292208	53.1796	9.28385	0.278516	-553.515	84	0.545455	-508.993	84	0.272727	-668.889	84	0.272727	-231.768	84	0.545455	4.762e+13	100	7	0.00430948	114	1.85065	80.6109	110	1.78571
Ukraine	UKR	0	0	0	1.02919e+10	9.05009	0.905009	4	10	0.1	93753.2	50	0.324675	6645.17	19.7753	0.197753	8.72365	96.9733	0.484866	13.1703	97.0583	0.485292	0.205076	127	2.47403	-50	2.55732e-14	7.67195e-16	-6380.55	131	0.850649	-5906.16	131	0.425325	-7609.87	131	0.425325	-2952.29	131	0.850649	6.50613e+18	99.817	6.98719	0.0265575	69	1.12013	1063.91	19	0.308442
United Arab Emirates	ARE	0	0	0	0	0	0	0	0	0	235303	10	0.0649351	0	0	0		0	0		0	0		0	0	22.3365	6.50866	0.19526	0	0	0	0	0	0	0	0	0	0	0	0	0	100	7	20	2	0.0324675	0	0	0
United Kingdom	GBR	0	0	0	3.44479e+09	3.02914	0.302914	3	7.5	0.075	105342	42	0.272727	60.3962	0.179732	0.00179732	1.68136	96.8386	0.484193	14.8415	97.0903	0.485451	0.307468	100	1.94805	68.5803	10.6696	0.320087	-8.44555	23	0.149351	-4.13397	23	0.0746753	-19.6186	23	0.0746753	22.713	9	0.0584416	3.19522e+18	99.9101	6.99371	0.00804762	91	1.47727	230.4	72	1.16883
United States of America	USA	0	0	0	6.28339e+10	55.2524	5.52524	6	15	0.15	275820	6	0.038961	64.2089	0.191079	0.00191079	2.33848	96.8512	0.484256	10.4266	97.0058	0.485029	0.348924	85	1.65584	-40.9343	0.815706	0.0244712	-12.1351	25	0.162338	-7.55136	25	0.0811688	-24.0135	25	0.0811688	20.9904	11	0.0714286	2.78372e+20	92.1714	6.452	0.0574128	54	0.876623	839.035	25	0.405844
Uruguay	URY	0	0	0	6.3356e+08	0.557115	0.0557115	5	12.5	0.125	73689.1	60	0.38961	1154.49	3.43563	0.0343563	8.68071	96.9725	0.484862	64.0551	98.0312	0.490156	0.344029	87	1.69481	74	11.1572	0.334717	-1067.2	101	0.655844	-984.784	101	0.327922	-1280.78	101	0.327922	-471.597	101	0.655844	6.60999e+16	99.9981	6.99987	0.0184088	78	1.26623	832.109	26	0.422078
Uzbekistan	UZB	0	0	0	1.36787e+09	1.20282	0.120282	4	10	0.1	58972.2	70	0.454545	696.679	2.07324	0.0207324	2.35435	96.8515	0.484258	3.5204	96.8738	0.484369	0.716315	37	0.720779	-48.123	0.16889	0.00506669	-624.178	89	0.577922	-574.443	89	0.288961	-753.06	89	0.288961	-264.759	89	0.577922	1.17795e+18	99.9669	6.99768	1.11234	7	0.113636	180.609	84	1.36364
Zambia	ZMB	0	0	0	8.33774e+08	0.733171	0.0733171	3	7.5	0.075	24172.9	104	0.675325	2486.6	7.39984	0.0739984	6.12738	96.9237	0.484618	83.991	98.4123	0.492062	0.572203	49	0.954545	43.0424	8.37173	0.251152	-2356.29	123	0.798701	-2178.77	123	0.399351	-2816.3	123	0.399351	-1073.44	123	0.798701	9.5577e+16	99.9973	6.99981	0.0109924	86	1.3961	192.675	81	1.31494
Zimbabwe	ZWE	0	0	0	4.47077e+08	0.393133	0.0393133	3	7.5	0.075	29691.5	96	0.623377	733.207	2.18194	0.0218194	3.25684	96.8688	0.484344	73.0895	98.2039	0.491019	0.534211	54	1.05195	50.056	9.0028	0.270084	-659.526	90	0.584416	-607.184	90	0.292208	-795.166	90	0.292208	-281.263	90	0.584416	5259984301322894	99.9999	6.99999	0.152054	36	0.584416	125.791	96	1.55844
[truncated: 61 more columns]

## Sheet: Scenario 3
Security		Energy Security																																										Water Security
		0.4																																										0.25
Theme		Production									Energy Use																		Environmental Emissions															Water Stress
		0.21									0.09																		0.1															0.05
Sub-Theme		Present Status & Future Projection						Diversification			Overall Use			Shares												Import Dependency			Emissions															Overall Water Stress			Overall Withdrawal
		0.2						0.01			0.01			0.05												0.03			0.1															0.025			0.025
Country/Territory Name	Code	CBP	MMNorm	0.1	TBP	MMNorm	0.1	NAF	MNorm	0.01	EUC	RK	0.01	TBR	MMNorm	0.01	BSE	MMNorm	0.005	RSE	MMNorm	0.005	HHI	RK	0.03	ID	MMNorm	0.03	PER (CO)	RK	0.01	PER (NOx)	RK	0.005	PER (UHC)	RK	0.005	PER (Soot)	RK	0.01	GHGEm	RMMNorm	0.07	BWSI	RK	0.025	WWC	RK	0.025
Afghanistan	AFG	0	0	0	1.17341e+09	1.03183	0.103183	4	10	0.1	976.237	138	0.896104	1431.84	4.261	0.04261	103.692	98.789	0.493945	103.692	98.789	0.493945	1.07658	23	0.448052	45.3869	8.58268	0.257481	-1335.6	108	0.701299	-1233.38	108	0.350649	-1600.48	108	0.350649	-596.905	108	0.701299	1.47336e+16	99.9996	6.99997	0.306138	26	0.422078	131.681	94	1.52597
Albania	ALB	0	0	0	9.90292e+07	0.0870804	0.00870804	2	5	0.05	32152.1	92	0.597403	386.686	1.15073	0.0115073	3.73235	96.8779	0.484389	37.4753	97.523	0.487615	0.248764	118	2.2987	82.381	11.9113	0.35734	-324.197	71	0.461039	-296.592	71	0.230519	-395.732	71	0.230519	-124.704	71	0.461039	1.32626e+15	100	7	0.0216225	74	1.2013	156.104	87	1.41234
Algeria	DZA	0	0	0	8.13209e+08	0.715087	0.0715087	2	5	0.05	60088.3	69	0.448052	127.015	0.377984	0.00377984	1.05973	96.8268	0.484134	1.18902	96.8292	0.484146	0.955665	30	0.584416	-50	3.83598e-15	1.15079e-16	-72.9132	36	0.233766	-63.8458	36	0.116883	-96.4105	36	0.116883	-7.38555	36	0.233766	1.05519e+16	99.9997	6.99998	0.571784	18	0.292208	82.8341	108	1.75325
Angola	AGO	0	0	0	4.17085e+08	0.366759	0.0366759	4	10	0.1	18330.1	112	0.727273	114.003	0.339261	0.00339261	2.28131	96.8501	0.484251	51.184	97.7851	0.488925	0.318173	94	1.83117	-19.485	2.74567	0.08237	-60.3212	34	0.220779	-52.1827	34	0.11039	-81.4112	34	0.11039	-1.50661	34	0.220779	1.73384e+15	100	7	0.000988544	138	2.24026	54.3964	120	1.94805
Argentina	ARG	0	0	0	1.40528e+10	12.3572	1.23572	6	15	0.15	83073.2	55	0.357143	1990.2	5.92262	0.0592262	12.9246	97.0536	0.485268	20.504	97.1985	0.485993	0.354931	81	1.57792	-13.2085	3.31041	0.0993124	-1875.92	115	0.746753	-1733.85	115	0.373377	-2244.1	115	0.373377	-849.173	115	0.746753	4.33415e+18	99.8781	6.99147	0.0318748	66	1.07143	1396.69	7	0.113636
Armenia	ARM	0	0	0	4.08487e+07	0.0359199	0.00359199	2	5	0.05	52237	76	0.493506	48.5448	0.144464	0.00144464	0.969247	96.825	0.484125	9.56985	96.9895	0.484947	0.426029	65	1.26623	3.07547	4.7756	0.143268	1.56788	1	0.00649351	5.0334	1	0.00324675	-7.41267	18	0.0584416	26.6123	3	0.0194805	1.12965e+16	99.9997	6.99998	0.242245	28	0.454545	65.8619	114	1.85065
Australia	AUS	0	0	0	6.96289e+09	6.12274	0.612274	5	12.5	0.125	214808	14	0.0909091	195.801	0.582683	0.00582683	4.32591	96.8892	0.484446	11.4697	97.0258	0.485129	0.22119	123	2.3961	81.6663	11.847	0.35541	-139.477	47	0.305195	-125.5	47	0.152597	-175.7	47	0.152597	-38.463	47	0.305195	4.8972e+18	99.8623	6.99036	0.0244407	72	1.16883	1208.78	11	0.178571
Austria	AUT	0	0	0	8.04788e+08	0.707682	0.0707682	4	10	0.1	157525	24	0.155844	163.348	0.486106	0.00486106	1.98088	96.8444	0.484222	33.6906	97.4506	0.487253	0.19825	129	2.51299	-36.7983	1.18786	0.0356358	-108.072	45	0.292208	-96.4112	45	0.146104	-138.291	45	0.146104	-23.8006	45	0.292208	3.66112e+16	99.999	6.99993	0.000992278	137	2.22403	405.908	46	0.746753
Azerbaijan	AZE	0	0	0	5.64025e+08	0.49597	0.049597	3	7.5	0.075	65782.1	66	0.428571	75.4488	0.224527	0.00224527	2.87606	96.8615	0.484307	4.50236	96.8926	0.484463	0.594287	47	0.915584	-39.1028	0.980506	0.0294152	-23.012	28	0.181818	-17.6258	28	0.0909091	-36.9696	28	0.0909091	15.9123	17	0.11039	4876999859446041	99.9999	6.99999	0.324066	23	0.373377	246.108	66	1.07143
Bahrain	BHR	0	0	0	0	0	0	0	0	0	440794	3	0.0194805	0	0	0		0	0		0	0		0	0	0	4.49888	0.134966	0	0	0	0	0	0	0	0	0	0	0	0	0	100	7	1.24741	6	0.0974026	0	0	0
Bangladesh	BGD	0	0	0	1.24173e+10	10.919	1.0919	4	10	0.1	13160.5	122	0.792208	2367.95	7.04677	0.0704677	19.2728	97.175	0.485875	34.3408	97.4631	0.487315	0.358086	79	1.53896	49.243	8.92965	0.267889	-2241.47	119	0.772727	-2072.43	119	0.386364	-2679.53	119	0.386364	-1019.84	119	0.772727	1.4429e+19	99.5942	6.9716	0.0256717	70	1.13636	329.943	53	0.86039
Belarus	BLR	0	0	0	1.01911e+09	0.896148	0.0896148	4	10	0.1	117315	36	0.233766	415.758	1.23725	0.0123725	3.13746	96.8665	0.484332	9.68142	96.9916	0.484958	0.998486	29	0.564935	-38.5572	1.02959	0.0308878	-352.33	73	0.474026	-322.65	73	0.237013	-429.243	73	0.237013	-137.839	73	0.474026	3.16151e+17	99.9911	6.99938	0.0071848	97	1.57468	478.799	38	0.616883
Belgium	BEL	0	0	0	4.54113e+08	0.39932	0.039932	3	7.5	0.075	197578	17	0.11039	25.8592	0.0769541	0.000769541	0.684746	96.8196	0.484098	9.68078	96.9916	0.484958	0.571129	50	0.974026	38.8075	7.99068	0.23972	0.835188	8	0.0519481	2.68123	10	0.0324675	-3.94864	11	0.0357143	14.176	18	0.116883	6.29605e+16	99.9982	6.99988	0.00245902	128	2.07792	175.991	82	1.33117
Benin	BEN	0	0	0	4.1991e+08	0.369243	0.0369243	5	12.5	0.125	17784.4	113	0.733766	2152.04	6.40422	0.0640422	6.28446	96.9267	0.484633	58.4736	97.9244	0.489622	0.4983	58	1.12987	-4.2125	4.11985	0.123595	-2032.53	118	0.766234	-1878.9	118	0.383117	-2430.65	118	0.383117	-922.289	118	0.766234	7.24865e+12	100	7	0.0022357	130	2.11039	145.388	90	1.46104
Bhutan	BTN	0	0	0	0	0	0	0	0	0	0	0	0	0	0	0		0	0		0	0		0	0	104.156	13.8706	0.416117	0	0	0	0	0	0	0	0	0	0	0	0	0	100	7	0.00407692	116	1.88312	0	0	0
Bolivia	BOL	0	0	0	0	0	0	0	0	0	31759.3	93	0.603896	0	0	0		0	0		0	0		0	0	0	4.49888	0.134966	0	0	0	0	0	0	0	0	0	0	0	0	0	100	7	0.00334495	121	1.96429	0	0	0
Bosnia and Herzegovina	BIH	0	0	0	2.6716e+08	0.234925	0.0234925	3	7.5	0.075	99203	48	0.311688	2434.13	7.2437	0.072437	2.84817	96.861	0.484305	26.0195	97.304	0.48652	0.335911	90	1.75325	50	8.99776	0.269933	-2305.51	120	0.779221	-2131.74	120	0.38961	-2755.81	120	0.38961	-1049.74	120	0.779221	1.04156e+16	99.9997	6.99998	0	0	0	367.546	49	0.795455
Botswana	BWA	0	0	0	0	0	0	0	0	0	41096.5	83	0.538961	0	0	0		0	0		0	0		0	0	101.917	13.6691	0.410073	0	0	0	0	0	0	0	0	0	0	0	0	0	100	7	0.00563725	100	1.62338	0	0	0
Brazil	BRA	0	0	0	7.26931e+10	63.9219	6.39219	11	27.5	0.275	68194.9	65	0.422078	2120.54	6.31048	0.0631048	17.2051	97.1354	0.485677	55.6098	97.8697	0.489348	0.284164	109	2.12338	-40.5727	0.848241	0.0254472	-2002.05	116	0.753247	-1850.67	116	0.376623	-2394.34	116	0.376623	-908.058	116	0.753247	1.05544e+20	97.0318	6.79223	0.00434255	111	1.80195	1526.27	5	0.0811688
Bulgaria	BGR	0	0	0	1.45066e+09	1.27563	0.127563	3	7.5	0.075	120671	32	0.207792	461.064	1.37208	0.0137208	6.03944	96.922	0.48461	18.2965	97.1563	0.485782	0.293593	104	2.02597	-36.9496	1.17424	0.0352273	-396.173	75	0.487013	-363.258	75	0.243506	-481.467	75	0.243506	-158.309	75	0.487013	4.12918e+17	99.9884	6.99919	0.0339906	65	1.05519	948.027	19	0.308442
Burkina Faso	BFA	0	0	0	3.72819e+08	0.327834	0.0327834	3	7.5	0.075	554.358	142	0.922078	1019.04	3.03254	0.0303254	105.267	98.8191	0.494095	105.267	98.8191	0.494095	1.11089	20	0.38961	38.6667	7.97801	0.23934	-936.126	99	0.642857	-863.378	99	0.321429	-1124.64	99	0.321429	-410.401	99	0.642857	4.09549e+15	99.9999	6.99999	0.031163	68	1.1039	75.911	111	1.80195
Burundi	BDI	0	0	0	9.2538e+07	0.0813724	0.00813724	4	10	0.1	241.34	145	0.941558	948.515	2.82267	0.0282267	105.681	98.827	0.494135	105.681	98.827	0.494135	1.12007	19	0.37013	14.725	5.8238	0.174714	-867.88	97	0.62987	-800.167	97	0.314935	-1043.35	97	0.314935	-378.539	97	0.62987	8.20954e+13	100	7	0.017709	80	1.2987	33.1778	124	2.01299
Cambodia	KHM	0	0	0	2.60887e+09	2.29409	0.229409	5	12.5	0.125	24851.7	101	0.655844	876.753	2.60912	0.0260912	21.8911	97.225	0.486125	61.1557	97.9757	0.489879	0.420987	66	1.28571	50.2205	9.0176	0.270528	-798.436	95	0.616883	-735.846	95	0.308442	-960.631	95	0.308442	-346.117	95	0.616883	2.99583e+16	99.9992	6.99994	0.00431212	113	1.83442	707.693	25	0.405844
Cameroon	CMR	0	0	0	1.01868e+09	0.895768	0.0895768	8	20	0.2	16297.8	117	0.75974	4396.42	13.0832	0.130832	7.94975	96.9585	0.484792	77.7126	98.2923	0.491461	0.559583	51	0.993506	2.75789	4.74703	0.142411	-4204.42	128	0.831169	-3890.57	128	0.415584	-5017.74	128	0.415584	-1936.3	128	0.831169	3.95242e+15	99.9999	6.99999	0.00260286	126	2.04545	168.54	84	1.36364
Canada	CAN	0	0	0	1.14192e+10	10.0414	1.00414	4	10	0.1	348431	5	0.0324675	311.191	0.926071	0.00926071	2.97138	96.8633	0.484317	18.5966	97.162	0.48581	0.287081	107	2.08442	-16.8661	2.98131	0.0894393	-251.141	65	0.422078	-228.925	65	0.211039	-308.709	65	0.211039	-90.5961	65	0.422078	1.99095e+19	99.4401	6.96081	0.000909373	139	2.25649	1346.78	8	0.12987
Central African Republic	CAF	0	0	0	0	0	0	0	0	0	0	0	0	0	0	0		0	0		0	0		0	0	106.25	14.059	0.42177	0	0	0	0	0	0	0	0	0	0	0	0	0	100	7	2.83688e-06	149	2.41883	0	0	0
Chad	TCD	0	0	0	1.44546e+08	0.127105	0.0127105	3	7.5	0.075	250.992	144	0.935065	370.399	1.10227	0.0110227	115.963	99.0236	0.495118	115.963	99.0236	0.495118	1.37022	10	0.194805	-50	2.55732e-15	7.67195e-17	-308.436	70	0.454545	-281.994	70	0.227273	-376.958	70	0.227273	-117.346	70	0.454545		0	0	0.014709	83	1.3474	37.8618	123	1.99675
Chile	CHL	0	0	0	4.83281e+08	0.424968	0.0424968	5	12.5	0.125	88921.9	51	0.331169	57.1848	0.170176	0.00170176	0.964493	96.8249	0.484125	28.3337	97.3482	0.486741	0.18364	132	2.57143	-11.4719	3.46667	0.104	-5.33785	22	0.142857	-1.25553	22	0.0714286	-15.9168	22	0.0714286	24.1639	6	0.038961	1.03547e+17	99.9971	6.9998	0.0318723	67	1.08766	111.565	98	1.59091
China	CHN	0	0	0	1.13722e+11	100	10	9	22.5	0.225	101764	46	0.298701	252.77	0.752214	0.00752214	2.71115	96.8583	0.484292	12.2964	97.0416	0.485208	0.407661	68	1.32468	-42.3398	0.689246	0.0206774	-194.606	58	0.376623	-176.561	58	0.188312	-241.367	58	0.188312	-64.2012	58	0.376623	3.55583e+21	0	0	0.135623	40	0.649351	358.896	50	0.811688
Colombia	COL	0	0	0	4.37789e+09	3.84966	0.384966	8	20	0.2	38410.8	85	0.551948	489.751	1.45744	0.0145744	7.65343	96.9528	0.484764	28.8273	97.3576	0.486788	0.265178	112	2.18182	-41.1098	0.799917	0.0239975	-423.933	79	0.512987	-388.97	79	0.256494	-514.534	79	0.256494	-171.269	79	0.512987	1.12632e+18	99.9683	6.99778	0.00889831	90	1.46104	382.411	47	0.762987
Comoros	COM	0	0	0	0	0	0	0	0	0	0	0	0	0	0	0		0	0		0	0		0	0	121.036	15.3894	0.461681	0	0	0	0	0	0	0	0	0	0	0	0		0	0	0.00391667	117	1.89935	0	0	0
Costa Rica	CRI	0	0	0	5.89e+08	0.517931	0.0517931	6	15	0.15	46015.5	81	0.525974	208.181	0.619523	0.00619523	8.59133	96.9708	0.484854	55.7932	97.8732	0.489366	0.308829	98	1.90909	0.930819	4.58263	0.137479	-151.457	49	0.318182	-136.596	49	0.159091	-189.97	49	0.159091	-44.0561	49	0.318182	3.61287e+16	99.999	6.99993	0.0203717	75	1.21753	514.265	34	0.551948
Côte d'Ivoire	CIV	0	0	0	1.17261e+09	1.03113	0.103113	8	20	0.2	13604.6	121	0.785714	516.959	1.53841	0.0153841	10.851	97.014	0.48507	34.9178	97.4741	0.48737	0.263435	113	2.2013	-50	4.4753e-15	1.34259e-16	-450.263	80	0.519481	-413.358	80	0.25974	-545.898	80	0.25974	-183.562	80	0.519481	5060443791857163	99.9999	6.99999	0.00713097	98	1.59091	192.034	79	1.28247
Croatia	HRV	0	0	0	5.46948e+08	0.480953	0.0480953	3	7.5	0.075	102279	45	0.292208	224.249	0.667339	0.00667339	4.55628	96.8936	0.484468	21.2018	97.2119	0.486059	0.340616	88	1.71429	-26.4	2.12347	0.0637041	-167.006	53	0.344156	-150.997	53	0.172078	-208.491	53	0.172078	-51.3155	53	0.344156	3.26359e+16	99.9991	6.99994	0.000720379	140	2.27273	606.203	31	0.503247
Cuba	CUB	0	0	0	1.08857e+09	0.957227	0.0957227	3	7.5	0.075	11704.6	126	0.818182	2704.94	8.04961	0.0804961	28.5821	97.353	0.486765	35.8215	97.4914	0.487457	0.509926	55	1.07143	1061.39	100	3	-2567.58	124	0.805195	-2374.48	124	0.402597	-3067.98	124	0.402597	-1172.09	124	0.805195	2574229620519804	99.9999	6.99999	0.118547	42	0.681818	435.183	44	0.714286
Cyprus	CYP	0	0	0	0	0	0	0	0	0	76197.5	59	0.383117	0	0	0		0	0		0	0		0	0	32.2905	7.4043	0.222129	0	0	0	0	0	0	0	0	0	0	0	0	0	100	7	0	0	0	0	0	0
Czech Republic	CZE	0	0	0	2.44267e+09	2.14794	0.214794	7	17.5	0.175	182442	19	0.123377	1206.62	3.59076	0.0359076	4.40652	96.8907	0.484454	15.4756	97.1024	0.485512	0.204317	128	2.49351	9.03614	5.31193	0.159358	-1117.65	102	0.662338	-1031.51	102	0.331169	-1340.87	102	0.331169	-495.15	102	0.662338	3.80716e+17	99.9893	6.99925	0.00365019	118	1.91558	2940.08	2	0.0324675
Denmark	DNK	0	0	0	1.57074e+09	1.38122	0.138122	3	7.5	0.075	118328	35	0.227273	278.79	0.829648	0.00829648	7.844	96.9565	0.484782	45.0333	97.6675	0.488337	0.390554	71	1.38312	67.7489	10.5948	0.317843	-219.786	60	0.38961	-199.884	60	0.194805	-271.361	60	0.194805	-75.9573	60	0.38961	1.69139e+17	99.9952	6.99967	0.105421	47	0.762987	1207.39	12	0.194805
Djibouti	DJI	0	0	0	0	0	0	0	0	0	0	0	0	0	0	0		0	0		0	0		0	0	100	13.4966	0.404899	0	0	0	0	0	0	0	0	0	0	0	0		0	0	0.01	88	1.42857	0	0	0
Dominican Republic	DOM	0	0	0	6.34613e+08	0.55804	0.055804	4	10	0.1	38000.8	88	0.571429	102.036	0.303647	0.00303647	5.19619	96.9058	0.484529	15.8876	97.1103	0.485551	0.336058	89	1.73377	11.9455	5.57371	0.167211	-48.7403	30	0.194805	-41.4561	30	0.0974026	-67.6164	30	0.0974026	3.90028	27	0.175325	1.1446e+16	99.9997	6.99998	0.32183	24	0.38961	256.862	65	1.05519
Ecuador	ECU	0	0	0	1.82184e+09	1.60201	0.160201	8	20	0.2	3115.66	130	0.844156	424.405	1.26298	0.0126298	113.654	98.9794	0.494897	113.654	98.9794	0.494897	1.31037	12	0.233766	-44.1051	0.530408	0.0159122	-360.698	74	0.480519	-330.4	74	0.24026	-439.211	74	0.24026	-141.746	74	0.480519	1.69506e+17	99.9952	6.99967	0.018255	79	1.28247	460.635	40	0.649351
Egypt	EGY	0	0	0	4.87987e+09	4.29107	0.429107	5	12.5	0.125	38110.9	87	0.564935	260.006	0.77375	0.0077375	4.05397	96.884	0.48442	9.02185	96.979	0.484895	0.374064	75	1.46104	-48.1806	0.163702	0.00491106	-201.609	59	0.383117	-183.047	59	0.191558	-249.709	59	0.191558	-67.4707	59	0.383117	9.83874e+18	99.7233	6.98063	1.06696	9	0.146104	200.979	76	1.23377
El Salvador	SLV	0	0	0	6.70569e+08	0.589658	0.0589658	2	5	0.05	32626.4	91	0.590909	303.794	0.904056	0.00904056	11.2603	97.0218	0.485109	51.1343	97.7841	0.488921	0.357998	80	1.55844	52.9303	9.26142	0.277843	-243.982	63	0.409091	-222.294	63	0.204545	-300.182	63	0.204545	-87.2538	63	0.409091	6828762884271303	99.9998	6.99999	0.0544728	55	0.892857	477.903	39	0.633117
Equatorial Guinea	GNQ	0	0	0	0	0	0	0	0	0	52024.3	77	0.5	0	0	0		0	0		0	0		0	0	68	10.6174	0.318521	0	0	0	0	0	0	0	0	0	0	0	0	0	100	7	3.84615e-05	148	2.4026	0	0	0
Estonia	EST	0	0	0	2.81539e+08	0.247568	0.0247568	3	7.5	0.075	166065	21	0.136364	623.951	1.85681	0.0185681	4.41392	96.8909	0.484454	27.5886	97.334	0.48667	0.58604	48	0.935065	50	8.99776	0.269933	-553.799	85	0.551948	-509.256	85	0.275974	-669.227	85	0.275974	-231.901	85	0.551948	4859708028345095	99.9999	6.99999	0.000370027	142	2.30519	953.506	18	0.292208
Eswatini	SWZ	0	0	0	4.09798e+08	0.360351	0.0360351	1	2.5	0.025	11872	125	0.811688	33603.4	100	1	100.152	98.7213	0.493606	100.152	98.7213	0.493606	1.00304	28	0.545455	50	8.99776	0.269933	-32468.1	132	0.857143	-30069.2	132	0.428571	-38684.6	132	0.428571	-15132	132	0.857143		0	0	0.22306	32	0.519481	1546.7	4	0.0649351
Ethiopia	ETH	0	0	0	2.91814e+09	2.56604	0.256604	5	12.5	0.125	16328.4	116	0.753247	323.8	0.963591	0.00963591	5.13985	96.9048	0.484524	90.6501	98.5396	0.492698	0.780696	32	0.623377	50.0327	9.00071	0.270021	-263.342	67	0.435065	-240.226	67	0.217532	-323.243	67	0.217532	-96.2925	67	0.435065	1.19403e+17	99.9966	6.99976	0.0794016	52	0.844156	109.173	100	1.62338
Fiji	FJI	0	0	0	1.24101e+08	0.109127	0.0109127	1	2.5	0.025	3666.02	129	0.837662	242.293	0.721036	0.00721036	126.652	99.2279	0.49614	126.652	99.2279	0.49614	1.67512	7	0.136364	111.905	14.5678	0.437034	-184.467	55	0.357143	-167.17	55	0.178571	-229.29	55	0.178571	-59.4678	55	0.357143	5.00625e+13	100	7	0.00175131	132	2.14286	603.99	32	0.519481
Finland	FIN	1.26904e+06	100	10	6.04821e+08	0.531844	0.0531844	3	7.5	0.075	240189	9	0.0584416	156.287	0.465094	0.00465094	1.57681	96.8366	0.484183	39.1011	97.5541	0.48777	0.366498	78	1.51948	10.6918	5.4609	0.163827	-101.24	44	0.285714	-90.0827	44	0.142857	-130.152	44	0.142857	-20.6106	44	0.285714	5.09723e+16	99.9986	6.9999	0.00363636	119	1.93182	491.665	36	0.584416
France	FRA	0	0	0	9.51481e+09	8.36675	0.836675	5	12.5	0.125	164273	23	0.149351	192.076	0.571598	0.00571598	3.10495	96.8659	0.484329	13.9551	97.0733	0.485367	0.24772	119	2.31818	49.2861	8.93352	0.268006	-135.873	46	0.298701	-122.161	46	0.149351	-171.406	46	0.149351	-36.78	46	0.298701	1.30893e+19	99.6319	6.97423	0.0139479	84	1.36364	663.5	27	0.438312
Gabon	GAB	0	0	0	2.0962e+07	0.0184327	0.00184327	1	2.5	0.025	82348.4	56	0.363636	55.4477	0.165006	0.00165006	0.376125	96.8137	0.484068	81.9567	98.3734	0.491867	0.665196	39	0.75974	14.071	5.76495	0.172949	-3.65691	21	0.136364	0.301402	20	0.0649351	-13.9145	21	0.0681818	24.9487	4	0.025974	1.26271e+12	100	7	0.000242771	144	2.33766	40.2911	122	1.98052
Georgia	GEO	0	0	0	5.40298e+07	0.0475105	0.00475105	2	5	0.05	55496.3	72	0.467532	43.4357	0.12926	0.0012926	0.8962	96.8236	0.484118	21.8155	97.2236	0.486118	0.313915	96	1.87013	12.0671	5.58465	0.16754	1.40286	3	0.0194805	4.50366	3	0.00974026	-6.63253	16	0.0519481	23.8115	7	0.0454545	3300427161862873	99.9999	6.99999	0.00722943	94	1.52597	64.698	115	1.86688
Germany	DEU	0	0	0	6.82538e+09	6.00183	0.600183	4	10	0.1	150413	25	0.162338	91.8715	0.273399	0.00273399	1.882	96.8425	0.484212	18.0518	97.1516	0.485758	0.208581	126	2.45455	-0.313247	4.47069	0.134121	-38.9043	29	0.188312	-32.3458	29	0.0941558	-55.9001	29	0.0941558	8.49248	22	0.142857	5.23442e+18	99.8528	6.9897	0.00259295	127	2.06169	368.238	48	0.779221
Ghana	GHA	0	0	0	1.19416e+09	1.05007	0.105007	7	17.5	0.175	15566.7	119	0.772727	652.808	1.94268	0.0194268	8.08253	96.961	0.484805	47.7806	97.72	0.4886	0.295002	103	2.00649	3.08	4.77601	0.14328	-581.724	87	0.564935	-535.121	87	0.282468	-702.49	87	0.282468	-244.938	87	0.564935	3.30195e+16	99.9991	6.99993	0.0190391	77	1.25	163.668	86	1.3961
Greece	GRC	0	0	0	4.97758e+08	0.437699	0.0437699	4	10	0.1	85004	54	0.350649	45.1008	0.134215	0.00134215	1.93931	96.8436	0.484218	15.4348	97.1016	0.485508	2.41485	6	0.116883	-15.8801	3.07003	0.0921008	1.45664	2	0.012987	4.67631	2	0.00649351	-6.88678	17	0.0551948	24.7243	5	0.0324675	4.77323e+16	99.9987	6.99991	0.118523	43	0.698052	214.441	72	1.16883
Guatemala	GTM	0	0	0	2.97699e+09	2.61778	0.261778	7	17.5	0.175	40528.6	84	0.545455	2441.13	7.26453	0.0726453	14.4306	97.0824	0.485412	67.4068	98.0952	0.490476	0.470614	62	1.20779	-2	4.31892	0.129568	-2312.29	121	0.785714	-2138.02	121	0.392857	-2763.88	121	0.392857	-1052.9	121	0.785714	2.4543e+17	99.9931	6.99952	0.0147447	82	1.33117	760.794	23	0.373377
Guinea	GIN	0	0	0	9.42042e+08	0.828375	0.0828375	7	17.5	0.175	2388.38	132	0.857143	6179.79	18.3904	0.183904	100.832	98.7343	0.493671	100.832	98.7343	0.493671	1.01678	26	0.506494	86	12.237	0.367109	-5930.2	129	0.837662	-5489.04	129	0.418831	-7073.43	129	0.418831	-2742.03	129	0.837662	1.09347e+15	100	7	0.00265487	125	2.02922	313.273	57	0.925325
Guinea-Bissau	GNB	0	0	0	5.34287e+07	0.046982	0.0046982	2	5	0.05	766.428	139	0.902597	350.492	1.04303	0.0104303	117.024	99.0439	0.495219	117.024	99.0439	0.495219	1.39844	9	0.175325	50.8	9.06974	0.272092	-289.172	68	0.441558	-264.151	68	0.220779	-354.012	68	0.220779	-108.352	68	0.441558	167339	100	7	0.00458599	107	1.73701	116.672	97	1.57468
Guyana	GUY	0	0	0	2.13756e+08	0.187964	0.0187964	2	5	0.05	8629.22	127	0.824675	834.666	2.48387	0.0248387	106.506	98.8428	0.494214	106.506	98.8428	0.494214	1.13859	18	0.350649	29.3165	7.13671	0.214101	-757.708	93	0.603896	-698.123	93	0.301948	-912.117	93	0.301948	-327.102	93	0.603896	2.30161e+13	100	7	0.00502952	103	1.67208	1195.55	13	0.211039
Haiti	HTI	0	0	0	1.71081e+08	0.150438	0.0150438	3	7.5	0.075	17047.7	114	0.74026	519.579	1.54621	0.0154621	3.03259	96.8645	0.484322	78.501	98.3074	0.491537	0.6566	41	0.798701	51.6444	9.14572	0.274372	-452.797	81	0.525974	-415.706	81	0.262987	-548.917	81	0.262987	-184.745	81	0.525974		0	0	0.0862217	51	0.827922	67.2512	113	1.83442
Honduras	HND	0	0	0	1.00481e+09	0.883568	0.0883568	7	17.5	0.175	26542.3	99	0.642857	1445.51	4.30169	0.0430169	12.7413	97.0501	0.485251	54.5894	97.8502	0.489251	0.413207	67	1.30519	-1.92982	4.32524	0.129757	-1348.83	110	0.714286	-1245.63	110	0.357143	-1616.24	110	0.357143	-603.083	110	0.714286	5.64674e+16	99.9984	6.99989	0.0127816	85	1.37987	439.919	42	0.681818
Hong Kong SAR, China	HKG	0	0	0	0	0	0	0	0	0	72771.9	62	0.402597	0	0	0		0	0		0	0		0	0	92.7959	12.8484	0.385453	0	0	0	0	0	0	0	0	0	0	0	0		0	0	0	0	0	0	0	0
Hungary	HUN	0	0	0	2.3643e+09	2.07903	0.207903	3	7.5	0.075	118398	34	0.220779	1436.1	4.27366	0.0427366	7.11445	96.9425	0.484713	18.4572	97.1594	0.485797	0.221928	122	2.37662	-38.1481	1.0664	0.031992	-1339.71	109	0.707792	-1237.19	109	0.353896	-1605.38	109	0.353896	-598.827	109	0.707792	5.8938e+17	99.9834	6.99884	0.00498654	104	1.68831	1095.74	14	0.227273
India	IND	0	0	0	8.9264e+10	78.4934	7.84934	5	12.5	0.125	29977.3	95	0.616883	894.577	2.66216	0.0266216	7.31823	96.9464	0.484732	28.8818	97.3587	0.486793	0.317016	95	1.85065	-49.2056	0.0714785	0.00214435	-815.685	96	0.623377	-751.822	96	0.311688	-981.177	96	0.311688	-354.17	96	0.623377	1.21339e+21	65.8762	4.61133	0.36004	20	0.324675	285.378	61	0.99026
Indonesia	IDN	0	0	0	7.71357e+10	67.8285	6.78285	8	20	0.2	46286.6	80	0.519481	1634.82	4.86505	0.0486505	21.0587	97.2091	0.486046	40.0793	97.5728	0.487864	0.210757	125	2.43506	-44.1863	0.523105	0.0156931	-1532.02	113	0.733766	-1415.31	113	0.366883	-1834.46	113	0.366883	-688.612	113	0.733766	1.18394e+20	96.6704	6.76693	0.0939714	49	0.795455	1267.97	9	0.146104
Iran (Islamic Republic of)	IRN	0	0	0	4.72014e+09	4.15061	0.415061	5	12.5	0.125	131561	31	0.201299	249.389	0.742153	0.00742153	1.41161	96.8335	0.484167	2.12015	96.847	0.484235	0.605557	43	0.837662	-50	3.83598e-15	1.15079e-16	-191.334	57	0.37013	-173.531	57	0.185065	-237.47	57	0.185065	-62.6737	57	0.37013	1.94688e+18	99.9452	6.99617	0.627531	16	0.25974	241.581	67	1.08766
Iraq	IRQ	0	0	0	1.67823e+09	1.47573	0.147573	5	12.5	0.125	52971.3	75	0.487013	213.688	0.635911	0.00635911	2.51754	96.8546	0.484273	2.89733	96.8619	0.484309	0.597838	46	0.896104	13.3323	5.69849	0.170955	-156.786	52	0.337662	-141.531	52	0.168831	-196.317	52	0.168831	-46.544	52	0.337662	1.33924e+17	99.9962	6.99974	0.341754	21	0.340909	606.566	30	0.487013
Ireland	IRL	0	0	0	3.28838e+08	0.28916	0.028916	3	7.5	0.075	114510	38	0.246753	64.2016	0.191057	0.00191057	1.99219	96.8446	0.484223	14.5961	97.0856	0.485428	0.227074	121	2.35714	182.336	20.9051	0.627152	-12.1281	24	0.155844	-7.54482	24	0.0779221	-24.005	24	0.0779221	20.9937	10	0.0649351	1.17431e+17	99.9967	6.99977	0.00125	136	2.20779	296.753	59	0.957792
Israel	ISR	0	0	0	2.30691e+07	0.0202856	0.00202856	1	2.5	0.025	104564	43	0.279221	3.56918	0.0106215	0.000106215	0.0857526	96.8081	0.484041	3.23289	96.8683	0.484342	0.727426	34	0.662338	-3.56918	4.17773	0.125332	0.115276	19	0.123377	0.370074	19	0.0616883	-0.545006	2	0.00649351	1.95663	29	0.188312	1.54966e+15	100	7	0.658989	14	0.227273	11.6641	130	2.11039
Italy	ITA	0	0	0	2.77485e+09	2.44003	0.244003	5	12.5	0.125	103809	44	0.285714	106.575	0.317155	0.00317155	1.56091	96.8363	0.484182	20.7573	97.2034	0.486017	0.433529	64	1.24675	-12.9152	3.3368	0.100104	-53.1328	31	0.201299	-45.5246	31	0.100649	-72.8487	31	0.100649	1.84948	30	0.194805	7.01223e+17	99.9803	6.99862	0.0888657	50	0.811688	210.782	73	1.18506
Jamaica	JAM	0	0	0	3.73238e+07	0.0328203	0.00328203	1	2.5	0.025	45355.9	82	0.532468	14.1039	0.0419717	0.000419717	1.00673	96.8257	0.484129	9.00891	96.9787	0.484894	0.345185	86	1.67532	2.48593	4.72256	0.141677	0.455522	14	0.0909091	1.46238	14	0.0454545	-2.15364	7	0.0227273	7.73178	23	0.149351	5.00226e+12	100	7	0.0105331	87	1.41234	59.3972	118	1.91558
Japan	JPN	0	0	0	2.32627e+09	2.04559	0.204559	4	10	0.1	139525	26	0.168831	32.9683	0.0981099	0.000981099	0.462847	96.8154	0.484077	8.14567	96.9622	0.484811	0.258303	116	2.25974	-31.7066	1.64599	0.0493798	1.06479	6	0.038961	3.41834	8	0.025974	-5.03418	13	0.0422078	18.0732	14	0.0909091	3.65002e+17	99.9897	6.99928	0.124884	41	0.665584	84.0063	107	1.73701
Jordan	JOR	0	0	0	0	0	0	0	0	0	34616.6	89	0.577922	0	0	0		0	0		0	0		0	0	18.707	6.18209	0.185463	0	0	0	0	0	0	0	0	0	0	0	0	0	100	7	0.591996	17	0.275974	0	0	0
Kazakhstan	KAZ	0	0	0	3.70923e+09	3.26167	0.326167	5	12.5	0.125	165463	22	0.142857	485.874	1.44591	0.0144591	4.03973	96.8837	0.484419	5.45046	96.9107	0.484554	0.373876	76	1.48052	-43.8818	0.550502	0.0165151	-420.181	78	0.506494	-385.495	78	0.253247	-510.065	78	0.253247	-169.518	78	0.506494	2.26594e+16	99.9994	6.99996	0.145835	37	0.600649	869.511	20	0.324675
Kenya	KEN	0	0	0	1.10856e+09	0.974802	0.0974802	4	10	0.1	23232.2	105	0.681818	130.046	0.387002	0.00387002	3.11414	96.866	0.48433	79.886	98.3338	0.491669	0.460045	63	1.22727	47.2375	8.74919	0.262476	-75.8456	38	0.246753	-66.5619	38	0.123377	-99.9034	38	0.123377	-8.75462	38	0.246753	3.83368e+16	99.9989	6.99992	0.105342	48	0.779221	94.1131	104	1.68831
Kuwait	KWT	0	0	0	0	0	0	0	0	0	365405	4	0.025974	0	0	0		0	0		0	0		0	0	0	4.49888	0.134966	0	0	0	0	0	0	0	0	0	0	0	0	0	100	7	38.92	1	0.0162338	0	0	0
Latvia	LVA	0	0	0	6.33364e+08	0.556942	0.0556942	3	7.5	0.075	108917	40	0.25974	674.491	2.00721	0.0200721	10.7349	97.0117	0.485059	48.9758	97.7429	0.488714	0.330944	91	1.77273	26.3727	6.87183	0.206155	-602.707	88	0.571429	-554.556	88	0.285714	-727.484	88	0.285714	-254.735	88	0.571429	2.13552e+16	99.9994	6.99996	0.00154923	134	2.17532	1520.95	6	0.0974026
Lebanon	LBN	0	0	0	2.76772e+07	0.0243376	0.00243376	1	2.5	0.025	64578.9	67	0.435065	8.40566	0.0250143	0.000250143	0.265097	96.8116	0.484058	3.81443	96.8794	0.484397	0.891359	31	0.603896	91.7732	12.7564	0.382692	0.271482	17	0.11039	0.871547	17	0.0551948	-1.28352	4	0.012987	4.60798	26	0.168831	3.8589e+14	100	7	0.155452	35	0.568182	22.2699	127	2.06169
Lesotho	LSO	0	0	0	0	0	0	0	0	0	0	0	0	0	0	0		0	0		0	0		0	0	52.5	9.2227	0.276681	0	0	0	0	0	0	0	0	0	0	0	0		0	0	0.00125745	135	2.19156	0	0	0
Liberia	LBR	0	0	0	1.10015e+08	0.096741	0.0096741	4	10	0.1	687.25	140	0.909091	820.115	2.44057	0.0244057	106.629	98.8451	0.494226	106.629	98.8451	0.494226	1.14137	17	0.331169	50	8.99776	0.269933	-743.627	92	0.597403	-685.081	92	0.298701	-895.345	92	0.298701	-320.528	92	0.597403	2.35341e+07	100	7	5.30172e-05	147	2.38636	95.3264	103	1.67208
Libya	LBY	0	0	0	2.57002e+07	0.0225992	0.00225992	1	2.5	0.025	135710	29	0.188312	43.0085	0.127989	0.00127989	0.0972659	96.8084	0.484042	2.85403	96.8611	0.484305	0.352186	82	1.5974	-43.0085	0.629075	0.0188722	1.38907	4	0.025974	4.45937	4	0.012987	-6.5673	15	0.0487013	23.5773	8	0.0519481	1.25047e+14	100	7	6.92857	4	0.0649351	17.1709	128	2.07792
Lithuania	LTU	0	0	0	1.1417e+09	1.00394	0.100394	4	10	0.1	111941	39	0.253247	1356.8	4.03769	0.0403769	12.661	97.0486	0.485243	34.1057	97.4586	0.487293	2.7402	5	0.0974026	14.9275	5.84202	0.175261	-1262.98	106	0.688312	-1166.12	106	0.344156	-1513.98	106	0.344156	-563.002	106	0.688312	1.03819e+17	99.9971	6.9998	0.00233224	129	2.09416	1843.66	3	0.0487013
Luxembourg	LUX	0	0	0	0	0	0	0	0	0	225586	12	0.0779221	0	0	0		0	0		0	0		0	0	91.5911	12.74	0.382201	0	0	0	0	0	0	0	0	0	0	0	0	0	100	7	0.000142857	145	2.3539	0	0	0
Madagascar	MDG	0	0	0	1.12671e+09	0.990758	0.0990758	3	7.5	0.075	1303.3	135	0.876623	1539.83	4.58237	0.0458237	103.425	98.7839	0.493919	103.425	98.7839	0.493919	1.07084	24	0.467532	44.7017	8.52103	0.255631	-1440.1	112	0.727273	-1330.17	112	0.363636	-1724.96	112	0.363636	-645.696	112	0.727273	2041602436626080	99.9999	7	0.0385757	64	1.03896	175.344	83	1.3474
Malawi	MWI	0	0	0	7.39302e+08	0.650098	0.0650098	3	7.5	0.075	1275.67	136	0.883117	6456.1	19.2126	0.192126	100.796	98.7336	0.493668	100.796	98.7336	0.493668	1.01605	27	0.525974	-34.0256	1.43734	0.0431202	-6197.58	130	0.844156	-5736.69	130	0.422078	-7391.93	130	0.422078	-2866.86	130	0.844156	1.74155e+16	99.9995	6.99997	0.0674769	53	0.86039	167.265	85	1.37987
Malaysia	MYS	0	0	0	2.34322e+10	20.6049	2.06049	6	15	0.15	136790	27	0.175325	610.176	1.81582	0.0181582	17.6502	97.144	0.48572	20.5793	97.2	0.486	0.263189	114	2.22078	-24.0185	2.33775	0.0701326	-540.469	83	0.538961	-496.909	83	0.269481	-653.348	83	0.269481	-225.677	83	0.538961	2.26675e+18	99.9363	6.99554	0.00431897	112	1.81818	3140.69	1	0.0162338
Mali	MLI	0	0	0	1.1174e+09	0.982575	0.0982575	3	7.5	0.075	1698.85	134	0.87013	1367.56	4.06972	0.0406972	103.873	98.7924	0.493962	103.873	98.7924	0.493962	1.08045	22	0.428571	33.4328	7.50709	0.225213	-1273.4	107	0.694805	-1175.77	107	0.347403	-1526.39	107	0.347403	-567.865	107	0.694805	4.79927e+16	99.9987	6.99991	0.0422917	63	1.02273	229.551	71	1.1526
Malta	MLT	0	0	0	0	0	0	0	0	0	53448.7	74	0.480519	0	0	0		0	0		0	0		0	0	108.145	14.2295	0.426884	0	0	0	0	0	0	0	0	0	0	0	0	0	100	7	0.49505	19	0.308442	0	0	0
Mauritania	MRT	0	0	0	7.58978e+07	0.0667399	0.00667399	1	2.5	0.025	474.349	143	0.928571	306.733	0.912804	0.00912804	119.937	99.0996	0.495498	119.937	99.0996	0.495498	1.47823	8	0.155844	65.377	10.3813	0.31144	-246.826	64	0.415584	-224.929	64	0.207792	-303.571	64	0.207792	-88.582	64	0.415584		0	0	0.107281	46	0.746753	74.0069	112	1.81818
Mauritius	MUS	0	0	0	1.88444e+08	0.165706	0.0165706	1	2.5	0.025	50644.8	78	0.506494	139.211	0.414275	0.00414275	9.90961	96.996	0.48498	23.1729	97.2495	0.486248	0.372779	77	1.5	208.704	23.2775	0.698326	-84.7144	39	0.253247	-74.7764	39	0.126623	-110.468	39	0.126623	-12.8953	39	0.253247	1.69181e+14	100	7	0.110505	45	0.730519	652.85	28	0.454545
Mexico	MEX	0	0	0	8.66355e+09	7.6182	0.76182	9	22.5	0.225	62718.9	68	0.441558	368.662	1.0971	0.010971	3.77132	96.8786	0.484393	12.1176	97.0382	0.485191	0.239846	120	2.33766	12.3768	5.61251	0.168375	-306.755	69	0.448052	-280.437	69	0.224026	-374.955	69	0.224026	-116.561	69	0.448052	5.4088e+18	99.8479	6.98935	0.145628	38	0.616883	307.69	58	0.941558
Moldova	MDA	0	0	0	2.34178e+08	0.205922	0.0205922	3	7.5	0.075	56217.1	71	0.461039	391.89	1.16622	0.0116622	4.70689	96.8965	0.484482	21.2278	97.2124	0.486062	0.379294	74	1.44156	50	8.99776	0.269933	-329.233	72	0.467532	-301.257	72	0.233766	-401.731	72	0.233766	-127.056	72	0.467532	1.34428e+16	99.9996	6.99997	0.00350448	120	1.94805	344.21	51	0.827922
Mongolia	MNG	0	0	0	8.02893e+07	0.0706016	0.00706016	1	2.5	0.025	81939	57	0.37013	143.124	0.425922	0.00425922	1.01251	96.8259	0.484129	4.04407	96.8838	0.484419	0.551574	52	1.01299	51.3043	9.11512	0.273454	-88.5018	40	0.25974	-78.2844	40	0.12987	-114.979	40	0.12987	-14.6635	40	0.25974	2428120793117657	99.9999	7	0.00720977	95	1.54221	107.923	101	1.63961
Morocco	MAR	0	0	0	6.69274e+08	0.58852	0.058852	3	7.5	0.075	25375.8	100	0.649351	68.0056	0.202377	0.00202377	2.4608	96.8535	0.484268	12.1116	97.0381	0.48519	0.392542	70	1.36364	51.3653	9.12061	0.273618	-15.8091	26	0.168831	-10.9543	26	0.0844156	-28.3898	26	0.0844156	19.2751	12	0.0779221	1.5368e+17	99.9957	6.9997	0.315724	25	0.405844	81.2301	109	1.76948
Mozambique	MOZ	0	0	0	4.41643e+08	0.388355	0.0388355	3	7.5	0.075	15205.1	120	0.779221	842.204	2.5063	0.025063	3.13242	96.8664	0.484332	79.3851	98.3243	0.491621	0.503107	56	1.09091	93.0372	12.8701	0.386104	-765.003	94	0.61039	-704.879	94	0.305195	-920.806	94	0.305195	-330.507	94	0.61039	3075293582993634	99.9999	6.99999	0.00495624	105	1.70455	61.9569	117	1.89935
Myanmar	MMR	0	0	0	6.36633e+09	5.59817	0.559817	4	10	0.1	22378.9	106	0.688312	2462.45	7.32798	0.0732798	18.2926	97.1562	0.485781	58.9872	97.9343	0.489671	0.383917	72	1.4026	44.8113	8.53089	0.255927	-2332.92	122	0.792208	-2157.13	122	0.396104	-2788.46	122	0.396104	-1062.53	122	0.792208	3.74109e+17	99.9895	6.99926	0.0253211	71	1.1526	532.519	33	0.535714
Namibia	NAM	0	0	0	0	0	0	0	0	0	29462.3	97	0.62987	0	0	0		0	0		0	0		0	0	99.3	13.4337	0.40301	0	0	0	0	0	0	0	0	0	0	0	0	0	100	7	0.00503633	102	1.65584	0	0	0
Nepal	NPL	0	0	0	2.20645e+09	1.94022	0.194022	4	10	0.1	21943.9	108	0.701299	1706.87	5.07947	0.0507947	11.5809	97.0279	0.48514	79.0575	98.318	0.49159	0.600306	45	0.876623	49.9292	8.99139	0.269742	-1601.75	114	0.74026	-1479.9	114	0.37013	-1917.51	114	0.37013	-721.165	114	0.74026	1.07351e+17	99.997	6.99979	0.0443387	60	0.974026	330.582	52	0.844156
Netherlands	NLD	0	0	0	2.46572e+08	0.216821	0.0216821	3	7.5	0.075	170434	20	0.12987	8.50249	0.0253025	0.000253025	0.285956	96.812	0.48406	8.76409	96.9741	0.48487	1.31801	11	0.214286	160.88	18.9745	0.569234	0.274609	16	0.103896	0.881587	16	0.0519481	-1.29831	5	0.0162338	4.66107	25	0.162338	5.77909e+16	99.9984	6.99989	0.00332088	122	1.98052	63.3982	116	1.88312
New Zealand	NZL	0	0	0	1.70286e+08	0.14974	0.014974	3	7.5	0.075	-22.6795	149	0.967532	24.9794	0.0743359	0.000743359	-5063.41	0	0	-5063.41	0	0	5229.89	3	0.0584416	-6.60497	3.90458	0.117137	0.806772	9	0.0584416	2.59001	11	0.0357143	-3.81429	10	0.0324675	13.6937	19	0.123377	1.86021e+16	99.9995	6.99996	0.00980734	89	1.44481	149.382	88	1.42857
Nicaragua	NIC	0	0	0	7.783e+08	0.68439	0.068439	4	10	0.1	28042.6	98	0.636364	3754.15	11.1719	0.111719	14.015	97.0745	0.485372	63.9465	98.0291	0.490145	0.323829	93	1.81169	-48.5118	0.133908	0.00401723	-3582.9	127	0.824675	-3314.9	127	0.412338	-4277.4	127	0.412338	-1646.12	127	0.824675	9115043884995006	99.9997	6.99998	0.00720277	96	1.55844	511.251	35	0.568182
Niger	NER	0	0	0	6.89955e+07	0.0606705	0.00606705	2	5	0.05	5543.73	128	0.831169	122.992	0.36601	0.0036601	1.70491	96.8391	0.484195	78.9473	98.3159	0.491579	0.698857	38	0.74026	55.2174	9.46721	0.284016	-69.0196	35	0.227273	-60.2395	35	0.113636	-91.7726	35	0.113636	-5.56773	35	0.227273	6.76452e+11	100	7	0.0451101	59	0.957792	12.2949	129	2.09416
Nigeria	NGA	0	0	0	5.63634e+09	4.95626	0.495626	8	20	0.2	31744.7	94	0.61039	650.957	1.93718	0.0193718	2.87819	96.8615	0.484308	75.9958	98.2595	0.491297	0.601325	44	0.857143	49.1801	8.92399	0.26772	-579.933	86	0.558442	-533.462	86	0.279221	-700.357	86	0.279221	-244.102	86	0.558442	9.44626e+17	99.9734	6.99814	0.0192523	76	1.23377	118.854	96	1.55844
North Macedonia	MKD	0	0	0	9.2704e+07	0.0815184	0.00815184	3	7.5	0.075	53901.3	73	0.474026	281.546	0.837848	0.00837848	2.82867	96.8606	0.484303	14.6587	97.0868	0.485434	0.311611	97	1.88961	161.215	19.0046	0.570138	-222.452	61	0.396104	-202.353	61	0.198052	-274.537	61	0.198052	-77.2022	61	0.396104	1.0238e+15	100	7	0.0514403	57	0.925325	198.337	77	1.25
Norway	NOR	0	0	0	2.17441e+08	0.191205	0.0191205	3	7.5	0.075	211497	15	0.0974026	50.9434	0.151602	0.00151602	0.658251	96.8191	0.484095	49.4379	97.7517	0.488758	1.19149	16	0.311688	14.6883	5.8205	0.174615	0.701983	10	0.0649351	4.33874	5	0.0162338	-8.72229	19	0.0616883	26.9838	1	0.00649351	2.40581e+16	99.9993	6.99995	0.00214987	131	2.12662	181.1	80	1.2987
Oman	OMN	0	0	0	0	0	0	0	0	0	217126	13	0.0844156	0	0	0		0	0		0	0		0	0	0	4.49888	0.134966	0	0	0	0	0	0	0	0	0	0	0	0		0	0	1.105	8	0.12987	0	0	0
Pakistan	PAK	0	0	0	1.36882e+10	12.0366	1.20366	4	10	0.1	22117	107	0.694805	1476.88	4.39504	0.0439504	9.25215	96.9834	0.484917	41.7595	97.6049	0.488024	0.262742	115	2.24026	-25.9013	2.16834	0.0650502	-1379.18	111	0.720779	-1273.75	111	0.36039	-1652.4	111	0.36039	-617.255	111	0.720779	3.64903e+19	98.9738	6.92817	0.698541	12	0.194805	266.189	63	1.02273
Panama	PAN	0	0	0	3.0955e+08	0.2722	0.02722	4	10	0.1	47430	79	0.512987	35.0595	0.104333	0.00104333	5.18863	96.9057	0.484529	22.2726	97.2323	0.486162	0.329553	92	1.79221	-1.22526	4.38863	0.131659	1.13234	5	0.0324675	3.63517	7	0.0227273	-5.35351	14	0.0454545	19.2196	13	0.0844156	4.16599e+14	100	7	0.00320235	123	1.99675	320.131	55	0.892857
Papua New Guinea	PNG	0	0	0	7.00821e+08	0.61626	0.061626	6	15	0.15	2170.48	133	0.863636	466.707	1.38887	0.0138887	112.265	98.9529	0.494764	112.265	98.9529	0.494764	1.27538	13	0.253247	8.95731	5.30484	0.159145	-401.633	76	0.493506	-368.316	76	0.246753	-487.972	76	0.246753	-160.858	76	0.493506	4948609379973805	99.9999	6.99999	1.24844e-06	150	2.43506	316.972	56	0.909091
Paraguay	PRY	0	0	0	1.84103e+09	1.6189	0.16189	6	15	0.15	71224.4	64	0.415584	2126.26	6.32753	0.0632753	13.3384	97.0615	0.485308	77.3259	98.2849	0.491424	0.350713	84	1.63636	-14.4789	3.19611	0.0958832	-2007.59	117	0.75974	-1855.8	117	0.37987	-2400.94	117	0.37987	-910.646	117	0.75974	4.80731e+16	99.9986	6.99991	0.00489208	106	1.72078	1235.81	10	0.162338
Peru	PER	0	0	0	1.93374e+09	1.70041	0.170041	9	22.5	0.225	33475.1	90	0.584416	149.591	0.445166	0.00445166	5.92703	96.9198	0.484599	29.4348	97.3693	0.486846	0.272941	111	2.16234	-12.6544	3.36026	0.100808	-94.7594	43	0.279221	-84.0804	43	0.13961	-122.433	43	0.13961	-17.5851	43	0.279221	1.72428e+17	99.9952	6.99966	0.0078136	92	1.49351	258.095	64	1.03896
Philippines	PHL	0	0	0	6.93694e+09	6.09993	0.609993	5	12.5	0.125	24390.3	103	0.668831	288.746	0.859275	0.00859275	8.63958	96.9717	0.484858	40.2349	97.5757	0.487879	0.195454	130	2.53247	-27.7817	1.99915	0.0599744	-229.42	62	0.402597	-208.807	62	0.201299	-282.837	62	0.201299	-80.4552	62	0.402597	2.59111e+18	99.9271	6.9949	0.141921	39	0.633117	274.114	62	1.00649
Poland	POL	0	0	0	4.14976e+09	3.64905	0.364905	4	10	0.1	114685	37	0.24026	592.822	1.76417	0.0176417	3.26754	96.869	0.484345	13.4781	97.0642	0.485321	0.288139	105	2.04545	-45.9103	0.367983	0.0110395	-523.676	82	0.532468	-481.355	82	0.266234	-633.345	82	0.266234	-217.837	82	0.532468	2.76788e+18	99.9222	6.99455	0.0229587	73	1.18506	487.471	37	0.600649
Portugal	PRT	0	0	0	1.34492e+08	0.118264	0.0118264	3	7.5	0.075	87377.8	52	0.337662	13.4821	0.0401213	0.000401213	0.517449	96.8164	0.484082	26.442	97.312	0.48656	0.480276	60	1.16883	-13.2392	3.30765	0.0992294	0.435439	15	0.0974026	1.3979	15	0.0487013	-2.05869	6	0.0194805	7.3909	24	0.155844	4898719278217602	99.9999	6.99999	0.0441793	61	0.99026	58.8153	119	1.93182
Puerto Rico	PRI	0	0	0	0	0	0	0	0	0	0	0	0	0	0	0		0	0		0	0		0	0	0	4.49888	0.134966	0	0	0	0	0	0	0	0	0	0	0	0	0	100	7	0.0159859	81	1.31494	0	0	0
Qatar	QAT	0	0	0	0	0	0	0	0	0	643978	1	0.00649351	0	0	0		0	0		0	0		0	0	0	4.49888	0.134966	0	0	0	0	0	0	0	0	0	0	0	0	0	100	7	3.96552	5	0.0811688	0	0	0
Republic of Korea	KOR	0	0	0	9.96193e+08	0.875993	0.0875993	2	5	0.05	12578.2	124	0.805195	16.0993	0.0479097	0.000479097	5.28606	96.9076	0.484538	18.5712	97.1616	0.485808	0.664737	40	0.779221	-16.0993	3.0503	0.0915091	0.519967	13	0.0844156	1.66927	13	0.0422078	-2.45833	8	0.025974	8.82564	21	0.136364	1.40176e+17	99.9961	6.99972	0.228981	29	0.470779	86.4916	105	1.70455
Romania	ROU	0	0	0	3.01341e+09	2.64981	0.264981	4	10	0.1	76248.2	58	0.376623	1335.67	3.97481	0.0397481	7.07326	96.9417	0.484709	24.5896	97.2766	0.486383	0.274613	110	2.14286	-37.027	1.16728	0.0350183	-1242.53	105	0.681818	-1147.18	105	0.340909	-1489.63	105	0.340909	-553.456	105	0.681818	6.15211e+17	99.9827	6.99879	0.00673081	99	1.60714	701.57	26	0.422078
Russian Federation	RUS	0	0	0	2.33096e+10	20.497	2.0497	5	12.5	0.125	227628	11	0.0714286	213.563	0.635539	0.00635539	2.44131	96.8532	0.484266	5.88742	96.9191	0.484595	0.488172	59	1.14935	-49.676	0.0291547	0.000874642	-156.665	51	0.331169	-141.419	51	0.165584	-196.173	51	0.165584	-46.4875	51	0.331169	6.4251e+18	99.8193	6.98735	0.00411893	115	1.86688	722.889	24	0.38961
Rwanda	RWA	0	0	0	8.36668e+07	0.0735715	0.00735715	2	5	0.05	128.716	146	0.948052	127.05	0.378085	0.00378085	167.034	100	0.5	167.034	100	0.5	3.23939	4	0.0779221	5.31481	4.97709	0.149313	-72.9461	37	0.24026	-63.8763	37	0.12013	-96.4497	37	0.12013	-7.40093	37	0.24026	6.87086e+13	100	7	0.00766917	93	1.50974	27.9679	125	2.02922
Saudi Arabia	SAU	0	0	0	1.81504e+08	0.159604	0.0159604	2	5	0.05	249895	7	0.0454545	3.9636	0.0117952	0.000117952	0.06989	96.8078	0.484039	0.0908387	96.8082	0.484041	1.21564	14	0.272727	-3.9636	4.14224	0.124267	0.128014	18	0.116883	0.410969	18	0.0584416	-0.605232	3	0.00974026	2.17285	28	0.181818	1.13574e+16	99.9997	6.99998	7.91667	3	0.0487013	22.7193	126	2.04545
Senegal	SEN	0	0	0	5.0549e+08	0.444498	0.0444498	5	12.5	0.125	12587.3	123	0.798701	207.251	0.616756	0.00616756	8.23161	96.9639	0.484819	43.1252	97.631	0.488155	0.307605	99	1.92857	46	8.63785	0.259135	-150.557	48	0.311688	-135.762	48	0.155844	-188.898	48	0.155844	-43.6359	48	0.311688	1.89124e+15	99.9999	7	0.0529895	56	0.909091	134.784	93	1.50974
Serbia	SRB	0	0	0	1.69155e+09	1.48745	0.148745	3	7.5	0.075	95328	49	0.318182	1012.46	3.01297	0.0301297	8.4125	96.9673	0.484837	20.6924	97.2021	0.486011	0.287671	106	2.06494	-35.4015	1.31354	0.0394062	-929.761	98	0.636364	-857.483	98	0.318182	-1117.06	98	0.318182	-407.43	98	0.636364	2.162e+17	99.9939	6.99957	0.00439149	108	1.75325	1043.2	16	0.25974
Sierra Leone	SLE	0	0	0	2.70687e+08	0.238026	0.0238026	3	7.5	0.075	1091.44	137	0.88961	2754.57	8.1973	0.081973	101.886	98.7544	0.493772	101.886	98.7544	0.493772	1.03843	25	0.487013	-21.1095	2.5995	0.077985	-2615.61	125	0.811688	-2418.96	125	0.405844	-3125.19	125	0.405844	-1194.51	125	0.811688		0	0	0.000285625	143	2.32143	144.656	91	1.47727
Singapore	SGP	0	0	0	0	0	0	0	0	0	242613	8	0.0519481	0	0	0		0	0		0	0		0	0	23.8485	6.64471	0.199341	0	0	0	0	0	0	0	0	0	0	0	0		0	0	0.04396	62	1.00649	0	0	0
Slovakia	SVK	0	0	0	7.5085e+08	0.660252	0.0660252	3	7.5	0.075	134664	30	0.194805	2798.62	8.32839	0.0832839	3.54066	96.8742	0.484371	17.0922	97.1333	0.485666	0.252579	117	2.27922	-27.2727	2.04495	0.0613484	-2658.23	126	0.818182	-2458.44	126	0.409091	-3175.96	126	0.409091	-1214.42	126	0.818182	5.25213e+16	99.9985	6.9999	0.00161876	133	2.15909	620.238	29	0.470779
Slovenia	SVN	0	0	0	1.08274e+08	0.0952093	0.00952093	3	7.5	0.075	136434	28	0.181818	739.87	2.20177	0.0220177	1.29532	96.8313	0.484156	18.1518	97.1535	0.485768	0.215281	124	2.41558	991.667	93.7267	2.8118	-665.974	91	0.590909	-613.156	91	0.295455	-802.846	91	0.295455	-284.273	91	0.590909	1.8685e+15	99.9999	7	9.41324e-05	146	2.37013	229.89	70	1.13636
Solomon Islands	SLB	0	0	0	5.1512e+07	0.0452966	0.00452966	2	5	0.05	2418.46	131	0.850649	1296.89	3.85941	0.0385941	104.092	98.7966	0.493983	104.092	98.7966	0.493983	1.0852	21	0.409091	51.3202	9.11655	0.273497	-1205.01	104	0.675325	-1112.42	104	0.337662	-1444.93	104	0.337662	-535.936	104	0.675325	250931	100	7	0	0	0	327.476	54	0.876623
Somalia	SOM	0	0	0	1.63934e+07	0.0144154	0.00144154	1	2.5	0.025	-0.656291	148	0.961039	31.2779	0.0930795	0.000930795	-5063.41	6.9554e-13	3.4777e-15	-5063.41	1.49541e-12	7.47705e-15	5229.89	2	0.038961	68.7221	10.6823	0.32047	1.0102	7	0.0454545	3.24307	9	0.0292208	-4.77606	12	0.038961	17.1466	15	0.0974026		0	0	0.223197	31	0.503247	4.32276	131	2.12662
South Africa	ZAF	0	0	0	3.85091e+09	3.38626	0.338626	4	10	0.1	100541	47	0.305195	143.144	0.42598	0.0042598	2.23092	96.8492	0.484246	8.7027	96.9729	0.484864	0.534887	53	1.03247	-33.0574	1.52446	0.0457337	-88.5205	41	0.266234	-78.3017	41	0.133117	-115.001	41	0.133117	-14.6723	41	0.266234	2.82844e+17	99.992	6.99944	0.223875	30	0.487013	291.774	60	0.974026
Spain	ESP	0	0	0	4.4753e+09	3.93531	0.393531	5	12.5	0.125	108259	41	0.266234	109.349	0.32541	0.0032541	3.01144	96.8641	0.48432	17.9463	97.1496	0.485748	0.400096	69	1.34416	-13.4088	3.29239	0.0987716	-55.8171	32	0.207792	-48.0109	32	0.103896	-76.0461	32	0.103896	0.596267	31	0.201299	2.48976e+18	99.93	6.9951	0.182646	34	0.551948	424.092	45	0.730519
Sri Lanka	LKA	0	0	0	1.16786e+09	1.02694	0.102694	3	7.5	0.075	24456.2	102	0.662338	145.098	0.431794	0.00431794	7.58691	96.9516	0.484758	48.5788	97.7353	0.488676	0.298177	102	1.98701	10.2029	5.41691	0.162507	-90.4113	42	0.272727	-80.053	42	0.136364	-117.254	42	0.136364	-15.555	42	0.272727	8.22655e+16	99.9977	6.99984	0.214205	33	0.535714	241.366	68	1.1039
Sudan	SDN	0	0	0	5.21777e+08	0.45882	0.045882	2	5	0.05	18362.9	111	0.720779	210.767	0.62722	0.0062722	2.15291	96.8477	0.484238	66.5835	98.0795	0.490398	0.479407	61	1.18831	-10.0985	3.59024	0.107707	-153.96	50	0.324675	-138.914	50	0.162338	-192.951	50	0.162338	-45.2245	50	0.324675	2348995136570491	99.9999	7	0.68545	13	0.211039	51.4267	121	1.96429
Suriname	SUR	0	0	0	5.94107e+07	0.0522422	0.00522422	1	2.5	0.025	73456.6	61	0.396104	110.72	0.32949	0.0032949	4.56431	96.8938	0.484469	14.7913	97.0893	0.485446	0.618158	42	0.818182	49.525	8.95502	0.268651	-57.1439	33	0.214286	-49.2398	33	0.107143	-77.6266	33	0.107143	-0.0232213	33	0.214286	4.81727e+14	100	7	0.00435455	109	1.76948	436.142	43	0.698052
Sweden	SWE	0	0	0	1.0434e+09	0.917507	0.0917507	3	7.5	0.075	206917	16	0.103896	235.053	0.69949	0.0069949	1.66656	96.8384	0.484192	42.2095	97.6135	0.488067	0.304691	101	1.96753	127.869	16.0042	0.480127	-177.461	54	0.350649	-160.681	54	0.175325	-220.945	54	0.175325	-56.1967	54	0.350649	9.97554e+16	99.9972	6.9998	0.000431034	141	2.28896	448.579	41	0.665584
Switzerland	CHE	0	0	0	1.64893e+08	0.144997	0.0144997	3	7.5	0.075	120329	33	0.214286	17.2245	0.0512583	0.000512583	0.545423	96.8169	0.484085	25.9785	97.3032	0.486516	0.186655	131	2.55195	84.6969	12.1197	0.363591	0.556309	12	0.0779221	1.78594	12	0.038961	-2.63014	9	0.0292208	9.44249	20	0.12987	4.21697e+15	99.9999	6.99999	0.00299252	124	2.01299	85.3739	106	1.72078
Syrian Arab Republic	SYR	0	0	0	9.61635e+08	0.845604	0.0845604	3	7.5	0.075	19752.5	109	0.707792	1213.14	3.61017	0.0361017	7.89774	96.9575	0.484787	8.61448	96.9712	0.484856	0.501022	57	1.11039	-50	0	0	-1123.96	103	0.668831	-1037.35	103	0.334416	-1348.38	103	0.334416	-498.096	103	0.668831	4.98613e+14	100	7	0.87311	11	0.178571	202.93	75	1.21753
Tajikistan	TJK	0	0	0	2.36557e+08	0.208014	0.0208014	4	10	0.1	18396.5	110	0.714286	484.943	1.44314	0.0144314	4.56231	96.8937	0.484469	43.0376	97.6293	0.488147	0.286672	108	2.1039	11	5.48863	0.164659	-419.28	77	0.5	-384.661	77	0.25	-508.992	77	0.25	-169.097	77	0.5	9848744254005674	99.9997	6.99998	0.336741	22	0.357143	109.18	99	1.60714
Tanzania	TZA	0	0	0	2.10246e+09	1.84877	0.184877	4	10	0.1	15669.5	118	0.766234	1057.68	3.14753	0.0314753	7.29936	96.9461	0.48473	85.1066	98.4336	0.492168	0.719453	36	0.701299	50.1564	9.01183	0.270355	-973.517	100	0.649351	-898.011	100	0.324675	-1169.18	100	0.324675	-427.858	100	0.649351	4.41479e+16	99.9988	6.99991	0.0481147	58	0.941558	148.786	89	1.44481
Thailand	THA	0	0	0	1.60446e+10	14.1087	1.41087	9	22.5	0.225	86046.3	53	0.344156	245.367	0.730185	0.00730185	9.00883	96.9787	0.484894	28.4674	97.3508	0.486754	0.352145	83	1.61688	-44.6735	0.479262	0.0143779	-187.442	56	0.363636	-169.926	56	0.181818	-232.834	56	0.181818	-60.8567	56	0.363636	1.14723e+19	99.6774	6.97742	0.118078	44	0.714286	1008.37	17	0.275974
Togo	TGO	0	0	0	2.70422e+08	0.237793	0.0237793	5	12.5	0.125	16467.9	115	0.746753	312.319	0.929426	0.00929426	6.57109	96.9321	0.484661	86.9244	98.4684	0.492342	0.757148	33	0.642857	33.0986	7.47701	0.22431	-252.232	66	0.428571	-229.936	66	0.214286	-310.009	66	0.214286	-91.1055	66	0.428571	3.42025e+13	100	7	0.00517007	101	1.63961	140.766	92	1.49351
Trinidad and Tobago	TTO	0	0	0	0	0	0	0	0	0	469867	2	0.012987	0	0	0		0	0		0	0		0	0	126.446	15.8762	0.476285	0	0	0	0	0	0	0	0	0	0	0	0	0	100	7	0.00434896	110	1.78571	0	0	0
Tunisia	TUN	0	0	0	2.82447e+08	0.248367	0.0248367	2	5	0.05	38410.3	86	0.558442	73.5259	0.218805	0.00218805	2.07437	96.8462	0.484231	12.9783	97.0546	0.485273	0.380035	73	1.42208	45.999	8.63776	0.259133	-21.1512	27	0.175325	-15.9023	27	0.0876623	-34.7532	27	0.0876623	16.781	16	0.103896	1.47033e+16	99.9996	6.99997	0.63545	15	0.243506	103.647	102	1.65584
Turkey	TUR	0	0	0	0	0	0	0	0	0	72374.6	63	0.409091	0	0	0		0	0		0	0		0	0	3.54356	4.81772	0.144532	0	0	0	0	0	0	0	0	0	0	0	0	0	100	7	0.244494	27	0.438312	0	0	0
Turkmenistan	TKM	0	0	0	2.92147e+08	0.256897	0.0256897	2	5	0.05	189226	18	0.116883	50.9703	0.151682	0.00151682	0.842161	96.8226	0.484113	0.87741	96.8233	0.484116	0.7196	35	0.681818	-50	3.83598e-15	1.15079e-16	0.675889	11	0.0714286	4.31457	6	0.0194805	-8.75338	20	0.0649351	26.9716	2	0.012987		0	0	1.06441	10	0.162338	207.299	74	1.2013
Uganda	UGA	0	0	0	8.21403e+08	0.722292	0.0722292	3	7.5	0.075	569.023	141	0.915584	623.658	1.85594	0.0185594	108.903	98.8886	0.494443	108.903	98.8886	0.494443	1.19392	15	0.292208	53.1796	9.28385	0.278516	-553.515	84	0.545455	-508.993	84	0.272727	-668.889	84	0.272727	-231.768	84	0.545455	4.762e+13	100	7	0.00430948	114	1.85065	80.6109	110	1.78571
Ukraine	UKR	0	0	0	1.02919e+10	9.05009	0.905009	4	10	0.1	93753.2	50	0.324675	6645.17	19.7753	0.197753	8.72365	96.9733	0.484866	13.1703	97.0583	0.485292	0.205076	127	2.47403	-50	2.55732e-14	7.67195e-16	-6380.55	131	0.850649	-5906.16	131	0.425325	-7609.87	131	0.425325	-2952.29	131	0.850649	6.50613e+18	99.817	6.98719	0.0265575	69	1.12013	1063.91	15	0.243506
United Arab Emirates	ARE	0	0	0	0	0	0	0	0	0	235303	10	0.0649351	0	0	0		0	0		0	0		0	0	22.3365	6.50866	0.19526	0	0	0	0	0	0	0	0	0	0	0	0	0	100	7	20	2	0.0324675	0	0	0
United Kingdom	GBR	0	0	0	3.44479e+09	3.02914	0.302914	3	7.5	0.075	105342	42	0.272727	60.3962	0.179732	0.00179732	1.68136	96.8386	0.484193	14.8415	97.0903	0.485451	0.307468	100	1.94805	68.5803	10.6696	0.320087	-8.44555	23	0.149351	-4.13397	23	0.0746753	-19.6186	23	0.0746753	22.713	9	0.0584416	3.19522e+18	99.9101	6.99371	0.00804762	91	1.47727	230.4	69	1.12013
United States of America	USA	0	0	0	6.28339e+10	55.2524	5.52524	6	15	0.15	275820	6	0.038961	64.2089	0.191079	0.00191079	2.33848	96.8512	0.484256	10.4266	97.0058	0.485029	0.348924	85	1.65584	-40.9343	0.815706	0.0244712	-12.1351	25	0.162338	-7.55136	25	0.0811688	-24.0135	25	0.0811688	20.9904	11	0.0714286	2.78372e+20	92.1714	6.452	0.0574128	54	0.876623	839.035	21	0.340909
Uruguay	URY	0	0	0	6.3356e+08	0.557115	0.0557115	5	12.5	0.125	73689.1	60	0.38961	1154.49	3.43563	0.0343563	8.68071	96.9725	0.484862	64.0551	98.0312	0.490156	0.344029	87	1.69481	74	11.1572	0.334717	-1067.2	101	0.655844	-984.784	101	0.327922	-1280.78	101	0.327922	-471.597	101	0.655844	6.60999e+16	99.9981	6.99987	0.0184088	78	1.26623	832.109	22	0.357143
Uzbekistan	UZB	0	0	0	1.36787e+09	1.20282	0.120282	4	10	0.1	58972.2	70	0.454545	696.679	2.07324	0.0207324	2.35435	96.8515	0.484258	3.5204	96.8738	0.484369	0.716315	37	0.720779	-48.123	0.16889	0.00506669	-624.178	89	0.577922	-574.443	89	0.288961	-753.06	89	0.288961	-264.759	89	0.577922	1.17795e+18	99.9669	6.99768	1.11234	7	0.113636	180.609	81	1.31494
Zambia	ZMB	0	0	0	8.33774e+08	0.733171	0.0733171	3	7.5	0.075	24172.9	104	0.675325	2486.6	7.39984	0.0739984	6.12738	96.9237	0.484618	83.991	98.4123	0.492062	0.572203	49	0.954545	43.0424	8.37173	0.251152	-2356.29	123	0.798701	-2178.77	123	0.399351	-2816.3	123	0.399351	-1073.44	123	0.798701	9.5577e+16	99.9973	6.99981	0.0109924	86	1.3961	192.675	78	1.26623
Zimbabwe	ZWE	0	0	0	4.47077e+08	0.393133	0.0393133	3	7.5	0.075	29691.5	96	0.623377	733.207	2.18194	0.0218194	3.25684	96.8688	0.484344	73.0895	98.2039	0.491019	0.534211	54	1.05195	50.056	9.0028	0.270084	-659.526	90	0.584416	-607.184	90	0.292208	-795.166	90	0.292208	-281.263	90	0.584416	5259984301322894	99.9999	6.99999	0.152054	36	0.584416	125.791	95	1.54221
[truncated: 61 more columns]
