# Supplementary material for: Limitations to sustainable renewable jet fuels production attributed to cost than energy-water-food resource availability
Source: Nat Commun. 2023 Dec 9;14:8156. doi: 10.1038/s41467-023-44049-6 (PMC10710432; doi:10.1038/s41467-023-44049-6)
Supplement: Supplementary file 4 — Supplementary Dataset 1-6 [file 41467_2023_44049_MOESM4_ESM.zip › Supplementary dataset/Supplementary Dataset 2 - Feedstock.xlsx]

## Sheet: OTJ Feedstock
OTJ Feedstock
Feedstocks	Corresponding Crops	Oil Content (wt%)	Oil Density (kg/L)	Feedstock Energy Content (MJ/kg)
Oil, castor beans	Castor oil seed	53	0.962	36.2
Oil, coconut (copra)	Coconuts	64	0.928	38.68
Oil, cottonseed	Seed cotton	21.5	0.924	39.5
Oil, groundnut	Groundnuts, with shell	50	0.918	39.8
Oil, kapok	Kapok fruit	26.5	0.9256	39.59
Oil, linseed	Linseed	42	0.9325	39.3
Oil, maize	Maize	48	0.9237	39.5
Oil, palm	Oil palm fruit	45	0.934	40.14
Oil, olive, virgin	Olives	57.5	0.9195	37
Oil, palm kernel	Palm kernels	54.5	0.93	38.025
Oil, rapeseed	Rapeseed	42	0.9135	39.7
Oil, safflower	Safflower seed	40	0.9255	39.5
Oil, sesame	Sesame seed	53.1	0.9225	39.3
Oil, soybean	Soybeans	17.5	0.928	39.6
Oil, sunflower	Sunflower seed	30	0.9235	39.6
Oil, rice bran	Rice, paddy	19	0.9243	39.5

## Sheet: ETJ Feedstock
ETJ Feedstock
Feedstocks	Corresponding Crops	Composition Types	Dry Matter Percentage (wt%)	Starch or Sugar Content (wt%)	Feedstock Energy Content (MJ/kg)
Sugar beet	Sugar beet	Sugar	35	16.5	2.44
Sugarcane	Sugarcane	Sugar	16.95	91.1	2.44
Watermelons	Watermelons	Sugar	8.26	70	1.2552
Dates	Dates	Sugar	82.72	80	11.7989
Maize	Maize	Starch	86.2	71	3.5982
Wheat	Wheat	Starch	89.1	76	13.99
Cassava	Cassava	Starch	40.6	55	6.6944
Barley	Barley	Starch	88.7	66	14.7277
Sorghum	Sorghum	Starch	89	69.35	12.3771
Sweet potatoes	Sweet potatoes	Starch	31.5	50	3.5982
Potatoes	Potatoes	Starch	27	73	3.2143
Oats	Oats	Starch	89.1	65.6	16.2758
Bananas	Bananas	Starch	25	72	3.7238

## Sheet: GTJ Feedstock
GTJ Feedstock
Wastes	Corresponding Crops	Dry Matter Percentage (wt%)	Waste Ratio	Feedstock Cost (US$/tonne dry feed)
Corn Stover	Maize	78.5	1	100.764
Rice Straw	Rice, paddy	88	1.4	25.0655
Wheat Straw	Wheat	90.1	1.3	55.4966
Sugarcane Bagasse	Sugar cane	71	0.6	23.4766
Barley Straw	Barley	81	1.2	69.5073
Oat Straw	Oats	90.1	1.3	63.6
Palm Kernel Shell	Oil palm fruit	93	0.06	80.3249
Oil Palm Frond (OPF)	Oil palm fruit	40	2.24	32.9453
Oil Palm Trunk (OPT)	Oil palm fruit	24.1	1.01	61.9278
Empty Fruit Bunch (EFB)	Oil palm fruit	35	0.21	80.3249
Mesocarp Fibre	Oil palm fruit	89	0.15	80.3249
