# Supplementary material for: Limitations to sustainable renewable jet fuels production attributed to cost than energy-water-food resource availability
Source: Nat Commun. 2023 Dec 9;14:8156. doi: 10.1038/s41467-023-44049-6 (PMC10710432; doi:10.1038/s41467-023-44049-6)
Supplement: Supplementary file 4 — Supplementary Dataset 1-6 [file 41467_2023_44049_MOESM4_ESM.zip › Supplementary dataset/Supplementary Dataset 3 - Economic Scenarios.xlsx]

## Sheet: Summary_Economic Model
Scenario	Crude Oil Price		Jet Fuel Price		MFSP - Feedstock Cost										Remark
	US$/bbl	US$/L	US$/bbl	US$/L	OTJ (US$/L)			ETJ (US$/L)			GTJ (US$/L)				Cells contain formula!
					w/o subsidy	w/ subsidy	w/ stacking	w/o subsidy	w/ subsidy	w/ stacking	w/o subsidy	w/ subsidy	w/ stacking		All values shown are in 4 d.p.
Super-spike	190	1.19506	230	1.44666	0.418898	-0.241533	-0.637791	1.69004	1.02961	0.633352	1.14114	0.213895	-0.182363
Maximum	135	0.849124	165	1.03782	0.418898	-0.241533	-0.637791	1.69004	1.02961	0.633352	1.14114	0.213895	-0.182363
Mid-point	75	0.471736	90	0.566083	0.418898	-0.241533	-0.637791	1.69004	1.02961	0.633352	1.14114	0.213895	-0.182363		Jet Fuel Price > MFSP - Feedstock Cost
Geometric Mean	60	0.377389	70	0.440287	0.418898	-0.241533	-0.637791	1.69004	1.02961	0.633352	1.14114	0.213895	-0.182363		Jet Fuel Price ≤ MFSP - Feedstock Cost
Minimum	15	0.0943472	20	0.125796	0.418898	-0.241533	-0.637791	1.69004	1.02961	0.633352	1.14114	0.213895	-0.182363
															Independent Variable	Crude Oil Price
															Dependent Variable	Jet Fuel Price
	xxxx	Denotes no cost-effective RJF can be produced at the economic scenario													Conversion
															1 US oil bbl = 158.987295 oil litres
