# Supplementary material for: Limitations to sustainable renewable jet fuels production attributed to cost than energy-water-food resource availability
Source: Nat Commun. 2023 Dec 9;14:8156. doi: 10.1038/s41467-023-44049-6 (PMC10710432; doi:10.1038/s41467-023-44049-6)
Supplement: Supplementary file 4 — Supplementary Dataset 1-6 [file 41467_2023_44049_MOESM4_ESM.zip › Supplementary dataset/Supplementary Dataset 4 - Indicators.xlsx]

## Sheet: Indicators
EWF Index Indicators
Theme	Sub Theme	Indicator #	Indicator	Weightage (%)	Indexing Methods
Energy Security				40
Production	Present Status & Future Projection	1.1.1	Current Bio-jet Fuel Production	10	Min-Max Normalisation
		1.1.2	Total Bio-jet Fuel Production	10	Min-Max Normalisation
	Diversification	1.2.1	Source Diversity	1	Max Normalisation
Energy Use	Overall Use	2.1.1	Energy Use per Capita	1	Ranking
	Shares	2.2.1	Fuel Mix	1	Min-Max Normalisation
		2.2.2	Bio-jet Fuel Shares in Energy	0.5	Min-Max Normalisation
		2.2.3	Renewable Shares in Energy	0.5	Min-Max Normalisation
		2.2.4	Energy Diversity	3	Ranking
	Import Dependency	2.3.1	Bio-jet Fuel Import Dependency	3	Min-Max Normalisation
Environmental Emissions	Emissions	3.1.1	Post-combustion Emissions	3	Ranking
		3.1.2	GHG Emissions	7	Reversed Min-Max Normalisation
Water Security				25
Water Stress	Overall Water Stress	4.1.1	Baseline Water Stress Index	2.5	Ranking
	Overall Withdrawal	4.2.1	Water Withdrawal per Capita	2.5	Ranking
Agriculture	Feedstocks	5.1.1	Green Water Scarcity Index	5	Ranking
		5.1.2	Blue Water Scarcity Index	6	Ranking
		5.1.3	Grey Water Scarcity Index	4	Ranking
	Agricultural Dependency	5.2.1	Agricultural Dependency	5	Ranking
Food Security				25
Availability	Land	6.1.1	Cropland per Capita	3	Ranking
	Food Production	6.2.1	Total Crop Yield	3	Ranking
		6.2.2	Volatility of Agricultural Production	3	Reversed Min-Max Normalisation
	Food Supply	6.3.1	Average Dietary Energy Supply Adequacy (ADESA)	4	Ranking
Access	Economic Access	7.1.1	Depth of Food Deficit	3.5	Ranking
		7.1.2	Prevalence of Undernourishment	3.5	Reversed Min-Max Normalisation
Stability	Shocks & Vulnerability	8.1.1	Domestic Crop Price Volatility	5	Reversed Min-Max Normalisation
Governance				10
Government	Governance	9.1.1	Governance	10	Percentage
Security	Themes	Sub	Indicators	Weightage (%)
Energy	3	6	11	40
Water	2	4	6	25
Food	3	5	7	25
Governance	1	1	1	10
Total	9	16	25	100
