# Supplementary material for: Limitations to sustainable renewable jet fuels production attributed to cost than energy-water-food resource availability
Source: Nat Commun. 2023 Dec 9;14:8156. doi: 10.1038/s41467-023-44049-6 (PMC10710432; doi:10.1038/s41467-023-44049-6)
Supplement: Supplementary file 4 — Supplementary Dataset 1-6 [file 41467_2023_44049_MOESM4_ESM.zip › Supplementary dataset/Supplementary Dataset 5 - Dataset List.xlsx]

## Sheet: Dataset Update List
Dataset	HY_year	Latest?	WR_year	Date Accessed	Last Updated	Source	Remarks
Video
Total Primary Energy Supply (TPES)	2015	No	2018	2020-08-11	2020-08-06	https://www.iea.org/	Data>Data tables>Balances>All countries>Latest year [Not all countries have 2018 data, copy paste values from table into excel for each countries manually]
Water resources - Long-term average annual precipitation in volume	2017	Yes	2017	2020-08-11	Continuous [Metadata last update: 10/1/2012]	http://www.fao.org/nr/water/aquastat/data/query/index.html	Filter long-term average annual precipitation in volume
Total renewable water resources	2017	Yes	2017	2020-08-11	Continuous [Metadata last update: 10/1/2012]	http://www.fao.org/nr/water/aquastat/data/query/index.html	Filter total renewable water resources
Current Biodiesel Volume	2016	Yes	2016			https://www.eia.gov/beta/international/data/browser/#/?pa=000000g&c=ruvvvvvfvtvnvv1urvvvvfvvvvvvfvvvou20evvvvvvvvvnvvuvs&ct=0&tl_type=a&tl_id=1-A&vs=INTL.81-1-AFG-TBPD.A&cy=2012&vo=0&v=H&start=2000&end=2016&showdm=y	Biofuels>More biofuels data>Biomass-based diesel>Energy Source/Activity>View data
Unites States Department of Agriculture (USDA)	2018	No	2020	2020-08-11	Continuous	https://gain.fas.usda.gov/#/search	Filters: 08/17/2018 ~ 08/04/2020, Biofuels, All Countries, All Posts, 44 results found
UNdata (biodiesel)	2016	No	2018	2020-08-11	2/3/2020 [Next update: 6/1/2021]	https://data.un.org/	Search Biodiesel, Filter used: all countries and few latest years, click download
Eurostat (biodiesel import)	2016	No	2018	2020-08-19	2020-06-26	https://ec.europa.eu/eurostat/data/database	Environment and energy>Energy>Energy Statistics-quantities>Annual data>Trade by partner country>Imports>Biofuels>Pure biodiesels
Diesel Consumption	2018	No	2019	2020-08-11	-	https://www.eia.gov/beta/international/data/browser/#/?pa=00000000004&c=ruvvvvvfvtvnvv1urvvvvfvvvvvvfvvvou20evvvvvvvvvnvvuvo&ct=0&tl_type=a&tl_id=2-A&vs=INTL.65-2-AFG-TBPD.A&cy=2013&vo=0&v=H	Petroleum and Other Liquids>Annual refined petroleum products consumption>Data Options>Distillate fuel oil>1980 up to latest year
WDI female	2017	No	2019	2020-08-11	2020-01-07	https://data.worldbank.org/indicator	Indicator: Population ages 5-9, female (% of female population), download Excel
WDI male	2017	No	2019	2020-08-11	2020-01-07	https://data.worldbank.org/indicator	Indicator: Population ages 5-9, male (% of male population), download Excel
Total % female	2017	No	2019	2020-08-11	2020-01-07	https://data.worldbank.org/indicator	Indicator: Population, female (% of total population), download Excel
Total % male	2017	No	2019	2020-08-11	2020-01-07	https://data.worldbank.org/indicator	Indicator: Population, male (% of total population), download Excel
United Nations female	2015	No	2020	2020-08-11	[Technical correction: 28/8/2019], [Initial release date: 17/6/2019]	https://population.un.org/wpp/Download/Standard/Population/	Look for [Annual Population by Age Groups - Female (XLSX, 9 MB)]
United Nations male	2015	No	2020	2020-08-11	[Technical correction: 28/8/2019], [Initial release date: 17/6/2019]	https://population.un.org/wpp/Download/Standard/Population/	Look for [Annual Population by Age Groups - Male (XLSX, 8.98 MB)]
Gross Domestic Product (GDP)	2016	No	2018	2020-08-11	2020-06-11	http://www.fao.org/faostat/en/#data/MK	Filter: All countries, Value US$, Gross Domestic Product, Latest Years
WDIruralpop%	2017	No	2019	2020-08-11	2020-01-07	https://data.worldbank.org/indicator	Indicator: Rural population (% of total population), download Excel
WDIurbanpop%	2017	No	2019	2020-08-11	2020-01-07	https://data.worldbank.org/indicator	Indicator: Urban population (% of total population), download Excel
Current Biodiesel Consumption	2016	Yes	2016			https://www.eia.gov/beta/international/data/browser/#/?pa=000000000002&c=ruvvvvvfvtvnvv1urvvvvfvvvvvvfvvvou20evvvvvvvvvnvvuvs&ct=0&tl_type=a&tl_id=2-A&vs=INTL.81-2-AFG-TBPD.A&cy=2012&vo=0&v=H&start=2000&end=2016&showdm=y	Biofuels>Biofuels consumption>Energy Source/Activity>Data options>Biomass-based diesel>download CSV table
Export Quantity (EQ)	2016	No	2018	2020-08-11	2020-07-31	http://www.fao.org/faostat/en/#data/TP	Filters: All countries, Export Quantity, Latest years, (Feedstock: oil of castor beans, coconut (copra), cottonseed, groundnut, kapok, linseed, maize, olive-virgin, palm, palm kernel, rapeseed, rice bran, safflower, sesame, soybean, sunflower
Export Value (EV)	2016	No	2018	2020-08-11	2020-07-31	http://www.fao.org/faostat/en/#data/TP	Filters: All countries, Export Value, Latest years, (Feedstock: oil of castor beans, coconut (copra), cottonseed, groundnut, kapok, linseed, maize, olive-virgin, palm, palm kernel, rapeseed, rice bran, safflower, sesame, soybean, sunflower
Crop area harvested	2016	No	2018	2020-08-11	2020-06-15	http://www.fao.org/faostat/en/#data/QC	Filters: All countries, Area harvested, Latest years, (Feedstock: castor oil seed, coconuts, groundnuts with shell, kapok fruit, linseed, maize, olives, rapeseed, rice-paddy, safflower seed, seed cotton, sesame seed, soybeans, sunflower seed) [oil palm fruit is downloaded seperately]
Crop Production Quantity	2016	No	2018	2020-08-11	2020-06-15	http://www.fao.org/faostat/en/#data/QC	Filters: All countries, Production Quantity, Latest years, (Feedstock: castor oil seed, coconuts, groundnuts with shell, kapok fruit, linseed, maize, olives, rapeseed, rice-paddy, safflower seed, seed cotton, sesame seed, soybeans, sunflower seed) [oil palm fruit is downloaded seperately]
Crop Yield	2016	No	2018	2020-08-11	2020-06-15	http://www.fao.org/faostat/en/#data/QC	Filters: All countries, Yield, Latest years, (Feedstock: castor oil seed, coconuts, groundnuts with shell, kapok fruit, linseed, maize, olives, rapeseed, rice-paddy, safflower seed, seed cotton, sesame seed, soybeans, sunflower seed) [oil palm fruit is downloaded seperately]
Oil palm fruit area harvested	2016	No	2018	2020-08-11	2020-06-15	http://www.fao.org/faostat/en/#data/QC	Filters: All countries, Area harvested, Latest years, Feedstock: Oil palm fruit
Oil palm fruit production quantity	2016	No	2018	2020-08-11	2020-06-15	http://www.fao.org/faostat/en/#data/QC	Filters: All countries, Production Quantity, Latest years, Feedstock: Oil palm fruit
Oil palm fruit yield	2016	No	2018	2020-08-11	2020-06-15	http://www.fao.org/faostat/en/#data/QC	Filters: All countries, Yield, Latest years, Feedstock: Oil palm fruit
Crop production volatility	2016	No	2018	2020-08-11	2020-06-15	http://www.fao.org/faostat/en/#data/QC	Same filters as crop PQ but with wider range of year from 2001 instead of 2013 and also additional feedstock: oil, palm and palm kernels
Data Source
Food supply (kcal/cap/day)	2013	Yes	2013	2020-08-12	2018-02-05	http://www.fao.org/faostat/en/#data/CC	Filters: All countries, Food supply (kcal/cap/day), Latest years, (Feedstock: coconut oil, cottonseed oil, groundnut oil, maize germ oil, olive oil, palm kernel oil, palm oil, rape and mustard oil, ricebran oil, sesame seed oi, soyabean oil, sunflowerseed oil)
Producer Prices	2010	No	2018	2020-08-12	2020-05-25	http://www.fao.org/faostat/en/#data/PP	Filters: All countries, Producer Price (USD/tonne), Annual value, Latest years, (Feedstock: coconuts, cottonseed, groundnuts with shell, kapok fruit, maize, oil palm fruit, olives, palm kernels, rapeseed, safflower seed, sesame seed, soybeans, sunflower seed)
Agricultural water withdrawal	2017	No	2017	2020-08-12	Continuous [Metadata last update: 10/1/2012]	http://www.fao.org/nr/water/aquastat/data/query/index.html	Filters: (Water withdrawal by sector>Agricultural water withdrawal), All countries, Latest years [New 2017 data updated on website]
Water withdrawal (latest values)	2016	No	2017	2020-08-12	Continuous [Metadata last update: 10/1/2012]	http://www.fao.org/nr/water/aquastat/data/query/index.html	Filters: (Water withdrawal by sector>agricultural, industrial, municipal, total, total per capita), All countries, latest values only, value years
Total (annual) water withdrawal	2016	No	2017	2020-08-12	Continuous [Metadata last update: 10/1/2012]	http://www.fao.org/nr/water/aquastat/data/query/index.html	Filters: Total water withdrawal, All countries, Value years (2003-2017)
Gross National Income	2014	No	2018	2020-08-12	2020-06-11	http://www.fao.org/faostat/en/#data/MK	Filters: All countries, Value (US$), Gross National Income, Latest years
Value Added (Agriculture)	2014	No	2018	2020-08-12	2020-06-11	http://www.fao.org/faostat/en/#data/MK	Filters: All countries, Value (US$), Value Added (Agriculture), Latest years
Food Security Indicators	2017	Yes	2017	2020-08-12	2017-09-15	http://www.fao.org/home/search/en/?page=0&query=food%20security%20indicators&category=__NULL_VALUE__	Download fao - food security indicators
Minimum Dietary Energy Requirement (MDER)	2008	No	2013	2020-08-12	2013-10-01	https://ourworldindata.org/food-supply	HY used FAO, but FAO data is too old
Governance data (indicators)	2016	No	2018	2020-08-12	2019-09-20	http://info.worldbank.org/governance/wgi/	Download full dataset (Excel)
Consumer price index	2017	No	2019	2020-08-12	2020-01-07	https://data.worldbank.org/indicator/FP.CPI.TOTL?view=chart	Indicator: Consumer price index, Download Excel
Total population - both sexes	2015	No	2020	2020-08-12	[Technical correction: 28/8/2019], [Initial release date: 17/6/2019]	https://population.un.org/wpp/Download/Standard/Population/	Look for Total Population - Both Sexes
Population by age - both sexes	2015	No	2020	2020-08-12	[Technical correction: 28/8/2019], [Initial release date: 17/6/2019]	https://population.un.org/wpp/Download/Standard/Population/	Look for Population by Age Groups - Both Sexes
Additional
Prevalence of undernourishment	Unable to locate HY data file		2019	2020-08-12	2020-08-06	http://www.fao.org/faostat/en/#data/FS	Filters: All countries, Value, Prevalence of undernourishment (percentage), Latest years
Total agricultural land	2015	No	2017	2020-08-12	2019-12-04	http://www.fao.org/faostat/en/#data/RL	Filters: All countries, Area, Agricultural land, Latest years
Cropland net emissions	2015	No	2017	2020-08-12	2019-10-31	http://www.fao.org/faostat/en/#data/GL	Filters: All countries, Net emissions/removals (CO2eq), Cropland, Latest years
Average nitrogen use per area of cropland	2015	No	2017	2020-08-12	2019-11-22	http://www.fao.org/faostat/en/#data/EF	Filters: All countries, Use per area of cropland, Nutrient nitrogen N (total), Latest years
Synthetic fertiliser nitrogen total emissions	2015	No	2017	2020-08-12	2019-09-16	http://www.fao.org/faostat/en/#data/GY	Filters: All countries, Emissions (CO2eq), Nitrogen Fertilisers, Latest years
ADESA	2014	No	2018	2020-08-12	9/4/2020 [Next update: 9/7/2020]	https://data.un.org/Data.aspx?q=average+dietary+energy+supply+adequacy&d=FAO&f=itemCode%3a21010	Filters: All countries, Latest year range
Number of ports	2014	No	2020	2020-08-22	2020-08-22	https://www.searates.com/maritime/	Extract data country by country manually
Nutrient nitrogen N total agricultural use	2015	No	2017	2020-09-08	2019-08-22	http://www.fao.org/faostat/en/#data/RFN	Filters: All countries, Agricultural Use, Nutrient nitrogen N (total), Latest years
Depth of Food Deficit	2016	Yes	2016	2020-09-08	2017-09-15	http://www.fao.org/home/search/en/?page=0&query=food%20security%20indicators&category=__NULL_VALUE__	Download fao - food security indicators
Domestic Oil Crop Price Volatility	2016	No	2018	2020-09-08	2020-07-31	http://www.fao.org/faostat/en/#data/TP	Filters: All countries, Export Value, 2001-2016, (Feedstock: oil of castor beans, coconut (copra), cottonseed, groundnut, kapok, linseed, maize, olive-virgin, palm, palm kernel, rapeseed, rice bran, safflower, sesame, soybean, sunflower
Changes in list
Current Biodiesel Volume	2016	No	2018	2020-08-12	2/3/2020 [Next update: 6/1/2021]	https://data.un.org/Data.aspx?q=Biodiesel&d=EDATA&f=cmID%3aBD	Extract Biodiesel - Production data (unit: metric ton) [not all countries have 2018 data]	51 countries in total
Current Biodiesel Consumption	2016	No	2018	2020-08-12	2/3/2020 [Next update: 6/1/2021]	https://data.un.org/Data.aspx?q=Biodiesel&d=EDATA&f=cmID%3aBD	Extract Biodiesel - Final Consumption data (unit: metric ton) [not all countries have 2018 data]	51 countries in total
Food Supply by each Feedstock (kcal/cap/day)	Same as above. Latest data from multiple sources show 2013 as the latest year. Data is taken from FAOSTAT.
Minimum Dietary Energy Requirement (MDER)	No changes as adviced by Dr. Jo-Han. Use HY data.
Total agricultural land	2015 & 2017 data have very minimal difference.

## Sheet: DataList
No.	Dataset	Units	Bio-Jet Fuel (2019)_year	Biojet Fuel EWF Index (2022)_year	Date Accessed	Last Updated	Notes	Source	Remark
	Energy Security
1	Bio Jet Kerosene Production	Metric tons, thousand	Nil	2011 - 2015	2022-08-16	2022-01-06	Yearly (Latest)	UNdata	Datamarts > Energy Statistics Database > Bio jet kerosene > Bio jet kerosene - Production > Filter by Latest Year > Download as CSV
2	Biofuels Report	Nil	Nil	2016 - 2022	2022-08-16	Nil	Yearly (Latest)	USDA - FAS	Search > Custom Range: 01/01/2016 - Latest Date, Biofuels, All Countries, All Posts,
3	Export Quantity	tonnes	2013 - 2016	2016 - 2020	2022-08-16	2022-04-26	Yearly (Latest)	FAOSTAT - Trade (Crops and livestock products)	Filters: All countries, Export Quantity, Latest years, 28 Feedstocks, Separately, download Refined Sugar and Molasses, but keep the same countries
4	Export Value	1000 US$	2013 - 2016	2016 - 2020	2022-08-16	2022-04-26	Yearly (Latest)	FAOSTAT - Trade (Crops and livestock products)	Filters: All countries, Export Value, Latest years, 28 Feedstocks, Separately, download Refined Sugar and Molasses, but keep the same countries
5	Area Harvested	ha	2014 - 2017	2005 - 2020	2022-08-16	2022-02-07	Yearly (Latest) 15-year average	FAOSTAT - Production (Crops and livestock products)	Filters: All countries, Area Harvested, Latest years, 28 Crops
6	Jet Fuel Consumption	1000 MT	1980 - 2018	1980 - 2021	2022-08-16	Nil	Yearly (Latest)	EIA	Petroleum and Other Liquids > Annual refined petroleum products consumption > Data Options > All countries, Energy Sources: Petroleum and Other Liquids, Activities: Uncheck "Consumption" & check "Jet Fuel", Units: Metric, Frequency: Annual, 1980 up to latest year
7	Energy Sources	ktoe	2016	2019	2022-08-16	Nil	Yearly (Latest)	IEA	Data > Data Browsers > Energy Statistics Data Browser (select browse as tables) > Look up all countries for their respective latest year with data > Look up all countries for their respective latest year with data > Copy & paste the values from each countries' table into separate Excel workbook manually (Special note, Althought Burkina Faso is on the website, no data is available)
8	Total Population	1000 pax	Nil	2019	2022-08-16	2022-07-01	Yearly (Latest)	UN Population	Data > Download Center > File type: Standard Projections (Estimates and Projection variants), Major topic / Special groupings: Population data > Download "Population by Single Age - Both Sexes (XLSX, 160.91 MB)"
9	Jet Fuel Import	Metric tons, thousand	2014 - 2017	2016 - 2020	2022-08-16	2022-01-06	Yearly (Latest)	UNdata	Datamarts > Energy Statistics Database > Kerosene-type Jet Fuel > Kerosene-type Jet Fuel - Imports > Filter by Latest Year > Download as CSV
10	Total Agricultural Land	1000 ha	Nil	2016 - 2020	2022-08-16	2022-07-15	Yearly (Latest)	FAOSTAT - Land, Inputs and Sustainability - Land (Land Use)	Filters: All countries, Area, Agricultural land, Latest years
11	Cropland Net Emissions	CO2eq gigagrams	Nil	2014 - 2017	2022-08-16	2019-10-31	Yearly (Latest)	FAOSTAT - Land Use Total	Inherit from Biodiesel EWF Model 2020
12	Average Nitrogen N Use per Area of Cropland	kg/ha	Nil	2016 - 2020	2022-08-16	2022-07-15	Yearly (Latest)	FAOSTAT - Land, Inputs and Sustainability - Sustainability Indicators (Fertilizers indicators)	Filters: All countries, Use per area of cropland, Nutrient nitrogen N (total), Latest years
13	Total Synthetic Nitrogen Fertilizers Emissions	CO2eq gigagrams	Nil	2014 - 2017	2021-09-01	2019-09-16	Yearly (Latest)	FAOSTAT - Synthetic Fertilizers	Inherit from Biodiesel EWF Model 2020
	Water Security
14	Agricultural Water Withdrawal	10^9 m3/year	Nil	2013 - 2022 (2022)	2022-08-16	2020-07-01	Yearly (Latest)	FAO - AQUASTAT	Filter: All countries, Latest years, Expand "Water withdrawal by sector" > Download as Excel Table
15	Total Renewable Water Resources	10^9 m3/year	2013 - 2017 (2017)	2013 - 2017 (2017)	2021-09-01	2020-11-01	Yearly (Latest)	FAO - AQUASTAT	Filter: All countries, Latest years, Expand "Total renewable water resources" > Download as Excel Table
16	Long-term Average Annual Precipitation in Volume	10^9 m3/year	2013 - 2017 (2017)	2013 - 2017 (2017)	2021-09-01	2020-11-01	Yearly (Latest)	FAO - AQUASTAT	Filter: All countries, Latest years, Expand "Precipitation" > Download as Excel Table
17	Water Footprint	m3/tonnes	Nil	1986 - 2016	2022-08-16	2020-12-30	15-year average	CWASI Database	Versions: Latest, Files: country_list.xlsx + item_list.xlsx + readme.txt + uWFs_primary&derived_crops.zip
	Food Security
18	Crop Yield	hg/ha	2013 - 2017	2005 - 2020	2022-08-16	2022-02-07	Yearly (Latest) 15-year average	FAOSTAT - Production (Crops and livestock products)	Filters: All countries, Yield, Latest years, 28 Crops
19	Production Quantity	tonnes	2015 - 2017	2005 - 2020	2022-08-16	2022-02-07	Yearly (Latest) 15-year average	FAOSTAT - Production (Crops and livestock products)	Filters: All countries, Production Quantity, Latest years, 28 Crops
20	Average Dietary Energy Supply Adequacy (ADESA)	%	2016 - 2018	2017 (2016 - 2018) - 2021 (2020 - 2022)	2022-08-16	2022-07-15	3-year average	FAOSTAT - Food Security & Nutritions (Suite of Food Security Indicators)	Filters: All countries, Value, Latest years, Items: Average dietary energy supply adequacy (percent) (3-year average)
21	Minimum Dietary Energy Requirement (MDER)	kcal/cap/day	2011 - 2013	2017 (2016 - 2018) - 2021 (2020 - 2022)	2022-08-16	2022-07-15	3-year average	FAOSTAT - Food Security & Nutritions (Suite of Food Security Indicators)	Filters: All countries, Value, Latest years, Items: Minimum dietary energy requirement (kcal/cap/day)
22	Average Dietary Energy Requirement (ADER)	kcal/cap/day	2011 - 2013	2017 (2016 - 2018) - 2021 (2020 - 2022)	2022-08-16	2022-07-15	3-year average	FAOSTAT - Food Security & Nutritions (Suite of Food Security Indicators)	Filters: All countries, Value, Latest years, Items: Average dietary energy requirement (kcal/cap/day)
23	Depth of Food Deficit	kcal/cap/day	Nil	2014 - 2016	2021-09-01	2017-09-15	3-year average	FAOSTAT - Food Security Indicators	Inherit from Biodiesel EWF Model 2020
24	Prevalence of Undernourishment	%	Nil	2017 (2016 - 2018) - 2021 (2020 - 2022)	2022-08-16	2022-07-15	Yearly (Latest)	FAOSTAT - Food Security & Nutritions (Suite of Food Security Indicators)	Filters: All countries, Value, Latest years, Items: Prevalence of undernourishment (percent)
25	Producer Prices	US$/tonnes	Nil	2005 - 2021	2022-08-16	2022-08-08	15-year average	FAOSTAT - Prices (Producer Prices)	Filters: All countries, Producer Price (USD/tonnes), Latest years, Months: Annual value, 28 Crops
	Governance
26	Governance Indicators	%	Nil	1996 - 2019	2022-08-16	2020-09-25	Yearly (Latest)	World Bank - WGI	Download full dataset (Excel)
