# Supplementary material for: Limitations to sustainable renewable jet fuels production attributed to cost than energy-water-food resource availability
Source: Nat Commun. 2023 Dec 9;14:8156. doi: 10.1038/s41467-023-44049-6 (PMC10710432; doi:10.1038/s41467-023-44049-6)
Supplement: Supplementary file 4 — Supplementary Dataset 1-6 [file 41467_2023_44049_MOESM4_ESM.zip › Supplementary dataset/Supplementary Dataset 6 - Figure Data.xlsx]

## Sheet: Figure 2
Country/Territory	Energy Security	Energy Surity Rank	Water Security	Water Security Rank	Food Security	Food Security Rank	Governance	Governance Rank	Sustainability Indices	Overall Rank
Afghanistan	11.9197	60	10.5617	68	8.3467	121	0.682487	151	31.5106	121
Albania	12.6593	32	15.8149	18	16.5085	7	4.69977	69	49.6825	11
Algeria	9.82731	117	9.66883	77	16.0541	13	2.14331	127	37.6936	81
Angola	11.4164	76	16.1753	15	12.6811	72	1.9085	131	42.1814	39
Argentina	13.6823	13	8.02597	96	10.5641	105	4.56501	76	36.8374	92
Armenia	10.018	111	15.2403	22	16.3287	8	4.90749	66	46.4945	20
Australia	12.5284	38	11.8636	53	12.6569	73	9.07058	10	46.1195	22
Austria	11.7671	64	10.0552	73	15.4273	20	9.0623	11	46.3118	21
Azerbaijan	9.93671	114	9.52273	79	15.1769	31	2.57364	112	37.21	86
Bahrain	7.15445	140	0.0974026	149	0	149	4.94449	65	12.1963	149
Bangladesh	14.1439	11	8.37013	91	10.5741	104	2.11237	128	35.2005	103
Belarus	10.4223	108	8.56169	86	13.941	51	2.42178	119	35.3468	100
Belgium	9.64254	119	7.44481	105	16.7161	4	8.4481	18	42.2515	38
Benin	12.5314	37	8.8961	84	13.4437	58	3.85606	90	38.7272	68
Bhutan	7.41612	136	1.88312	139	0	149	6.81202	40	16.1113	144
Bolivia	7.73886	131	1.96429	137	8.61828	119	2.52631	115	20.8477	137
Bosnia and Herzegovina	12.8143	27	8.51299	88	15.3895	22	3.23921	99	39.956	58
Botswana	7.95553	127	1.62338	142	3.17579	145	6.93143	36	19.6861	138
Brazil	19.3721	3	10.6299	66	8.95124	114	4.38527	81	43.3385	31
Bulgaria	11.9354	59	4.98052	121	14.7836	37	5.57794	54	37.2774	85
Burkina Faso	11.6518	68	11.4578	60	8.85074	115	3.33375	96	35.2941	101
Burundi	11.5201	72	13.9058	33	7.73195	126	0.846536	148	34.0045	111
Cambodia	12.4255	41	9.6461	78	11.1153	94	2.50388	117	35.6908	97
Cameroon	12.7858	28	15.4838	21	12.2391	80	1.4567	139	41.9654	44
Canada	12.5197	39	13.5097	37	15.2494	29	9.32178	8	50.6007	9
Central African Republic	7.42177	135	2.41883	132	1.71605	148	0.689395	150	12.246	148
Chad	3.52403	147	17.5877	9	11.1828	92	0.878785	147	33.1733	114
Chile	11.4841	75	19.1494	2	13.3344	60	7.68309	29	51.651	7
China	13.9759	12	7.37338	107	10.8273	98	4.51554	79	36.6922	94
Colombia	12.9639	22	13.3701	40	11.723	84	4.58045	74	42.6375	35
Comoros	0.461681	151	1.89935	138	2.81984	147	1.68894	136	6.86981	154
Costa Rica	11.9463	57	9.87013	75	12.9561	69	7.29973	33	42.0723	43
Côte d'Ivoire	12.9358	23	9.22078	80	9.65759	112	3.13088	101	34.945	107
Croatia	11.2029	85	11.1851	64	15.2801	27	6.46651	45	44.1346	27
Cuba	15.5306	5	8.52597	87	10.7797	100	3.68195	92	38.5182	73
Cyprus	7.60525	132	0	153	12.9545	70	7.10343	35	27.6632	127
Czech Republic	13.1971	19	2.94156	130	10.722	102	7.96973	24	34.8304	108
Denmark	11.2913	81	2.88312	131	14.5458	42	9.54897	6	38.2691	75
Djibouti	0.404899	152	1.42857	143	3.90518	142	2.22475	125	7.9634	153
Dominican Republic	11.4077	77	8.37987	90	13.6138	55	4.52289	77	37.9242	77
Ecuador	10.9361	92	12.5779	50	12.4147	77	3.32601	97	39.2547	64
Egypt	11.6985	66	5.67208	114	13.2393	65	2.32071	122	32.9306	115
El Salvador	12.1316	49	5.90909	113	12.1028	81	3.90744	88	34.0509	110
Equatorial Guinea	7.81852	129	2.4026	133	0	149	1.07644	144	11.2976	150
Estonia	11.0672	90	7.76623	101	14.562	41	8.69449	16	42.0899	41
Eswatini	6.26623	143	3.66883	127	8.82926	116	2.99996	104	21.7643	135
Ethiopia	11.3063	80	10.4318	70	11.2717	89	2.52355	116	35.5334	99
Fiji	10.9364	91	11.6623	57	13.5462	56	5.95853	50	42.1035	40
Finland	20.7231	2	12.4773	51	15.2977	26	9.65314	4	58.1511	1
France	12.5624	36	5.47727	119	14.4968	43	8.0654	21	40.6019	53
Gabon	9.85255	116	15.5032	20	10.2826	106	2.45544	118	38.0938	76
Georgia	10.6549	103	18.3669	5	15.8716	15	6.2041	47	51.0974	8
Germany	11.9655	55	5.66883	115	15.5811	18	8.86368	14	42.0791	42
Ghana	12.8959	24	7.7013	104	13.3124	63	5.33311	57	39.2426	65
Greece	8.77827	124	13.0682	42	15.3871	23	6.55233	44	43.7859	29
Guatemala	12.8885	25	5.37987	120	6.20071	132	2.74125	110	27.2103	129
Guinea	12.6988	30	12.8377	46	6.50741	131	1.82118	135	33.865	112
Guinea-Bissau	10.6718	101	17.0097	12	13.496	57	1.5332	138	42.7108	34
Guyana	11.2637	82	17.2695	11	8.25696	122	4.19746	84	40.9876	51
Haiti	4.43366	145	11.2338	62	7.2798	128	1.19947	142	24.1467	132
Honduras	12.722	29	7.90584	98	8.69551	117	2.65427	111	31.9776	119
Hong Kong SAR, China	0.78805	150	0	153	5.38636	135	7.92855	25	14.103	146
Hungary	13.0478	20	5.53571	117	14.886	34	6.70344	42	40.1729	55
India	17.9041	4	5.52273	118	8.01875	123	4.75843	67	36.2041	96
Indonesia	21.1894	1	2.36688	134	10.0807	109	4.69864	70	38.3356	74
Iran (Islamic Republic of)	10.6916	100	7.75649	102	11.9573	83	1.20016	141	31.6056	120
Iraq	10.8143	94	7.08766	109	10.7858	99	0.890634	146	29.5784	125
Ireland	11.6764	67	12.9123	44	14.9949	32	9.04352	12	48.6272	14
Israel	9.43903	120	15.0877	24	15.9674	14	6.83454	39	47.3286	18
Italy	10.5645	106	10.289	72	14.7179	39	6.79026	41	42.3616	37
Jamaica	10.6589	102	16.4578	14	15.6212	17	5.81286	52	48.5507	15
Japan	10.9335	93	15.1364	23	15.4105	21	8.84861	15	50.329	10
Jordan	7.76338	130	0.275974	147	4.51201	140	4.99072	64	17.5421	142
Kazakhstan	11.5939	70	8.02922	95	13.3168	61	4.18745	85	37.1274	88
Kenya	11.1343	86	9.05195	83	12.0862	82	2.95506	106	35.2275	102
Kuwait	7.16094	139	0.0162338	152	5.19686	137	5.16916	61	17.5432	141
Latvia	12.0774	51	7.43831	106	14.5682	40	7.54262	31	41.6265	47
Lebanon	9.76844	118	14.7955	26	16.9375	1	1.87506	134	43.3765	30
Lesotho	0.276681	153	2.19156	136	3.13144	146	3.6223	93	9.22198	152
Liberia	11.5701	71	14.6688	27	8.56749	120	2.22814	124	37.0345	89
Libya	9.91836	115	14.5097	30	7.45548	127	0.352737	152	32.2363	118
Lithuania	10.8039	97	4.78571	123	13.9608	50	8.05115	22	37.6016	82
Luxembourg	7.46012	134	2.3539	135	5.5	133	9.64112	5	24.9551	131
Madagascar	11.9504	56	15.9286	16	10.8379	97	2.3414	120	41.0583	50
Malawi	12.3236	45	7.77597	100	11.4028	86	3.54848	94	35.0508	104
Malaysia	15.1985	7	3.21104	129	12.9906	68	6.38112	46	37.7813	79
Mali	11.7906	63	12.9675	43	13.1278	66	1.96422	129	39.8502	59
Malta	7.9074	128	0.308442	146	5.45455	134	7.97711	23	21.6475	136
Mauritania	3.63545	146	15.8312	17	11.606	85	2.32736	121	33.4	113
Mauritius	11.501	73	3.99675	126	15.4435	19	7.61677	30	38.558	72
Mexico	13.2095	17	10.3961	71	12.5989	74	3.53952	95	39.7441	60
Moldova	11.6334	69	7.74026	103	13.6354	54	3.9114	87	36.9205	90
Mongolia	10.4601	107	17.7305	8	14.8403	35	5.01345	62	48.0444	17
Morocco	10.8072	96	11.0195	65	12.5015	75	4.35007	82	38.6783	69
Mozambique	12.2706	46	16.487	13	8.63577	118	2.23401	123	39.6274	61
Myanmar	13.4313	14	11.7727	55	7.90005	124	1.88158	132	34.9856	106
Namibia	8.03288	126	1.65584	141	3.22304	144	6.04099	49	18.9528	140
Nepal	12.3508	43	9.76299	76	13.3147	62	3.13109	100	38.5596	71
Netherlands	9.3168	121	14.1234	32	16.7716	3	9.28701	9	49.4988	12
New Zealand	8.48055	125	19.0877	3	16.1526	11	9.77632	1	53.4971	3
Nicaragua	13.2603	15	11.5682	59	10.0711	110	1.87711	133	36.7767	93
Niger	10.5793	105	18.3409	7	14.1508	46	2.53276	114	45.6037	24
Nigeria	12.0798	50	9.11364	81	11.3725	87	1.64371	137	34.2097	109
North Macedonia	12.1834	47	11.2273	63	15.7127	16	5.29234	59	44.4157	25
Norway	8.78527	123	18.4286	4	16.2956	9	9.76143	2	53.2709	4
Oman	7.21938	138	0.12987	148	4.4908	141	5.55182	55	17.3919	143
Pakistan	14.3722	10	5.61688	116	10.16	108	2.19571	126	32.3448	117
Panama	10.7837	98	13.7825	35	13.2763	64	5.30824	58	43.1507	33
Papua New Guinea	11.378	79	14.1396	31	6.70576	129	2.80174	109	35.0251	105
Paraguay	12.8304	26	10.0195	74	11.0024	96	3.89905	89	37.7514	80
Peru	12.1359	48	14.6364	29	12.3739	78	4.67948	72	43.8257	28
Philippines	13.226	16	7.9026	99	14.4533	44	3.92352	86	39.5054	62
Poland	12.3409	44	4.80519	122	14.9152	33	6.91617	38	38.9775	67
Portugal	9.98826	112	17.5325	10	16.6677	5	8.2409	19	52.4293	6
Puerto Rico	7.13497	142	1.31494	144	0	149	6.12373	48	14.5736	145
Qatar	7.14146	141	0.0811688	150	0	149	6.62183	43	13.8445	147
Republic of Korea	10.0763	110	11.6039	58	16.2907	10	7.77412	27	45.745	23
Romania	12.9746	21	8.08117	93	14.7638	38	5.92232	51	41.7419	46
Russian Federation	12.3524	42	12.6234	49	13.4155	59	2.88756	108	41.2789	49
Rwanda	9.9572	113	12.8084	47	13.8494	52	5.25043	60	41.8655	45
Saudi Arabia	8.82074	122	12.8506	45	15.2561	28	4.52041	78	41.448	48
Senegal	12.0701	52	11.7403	56	11.1869	91	5.00551	63	40.0028	57
Serbia	12.5754	35	8.28896	92	13.7679	53	4.6847	71	39.3169	63
Sierra Leone	5.10328	144	13.4935	38	14.0857	47	2.96339	105	35.6459	98
Singapore	0.251289	154	1.00649	145	0	149	8.88217	13	10.14	151
Slovakia	13.2036	18	8.01948	97	14.8372	36	7.13983	34	43.2002	32
Slovenia	15.2973	6	13.1948	41	16.5451	6	7.90056	26	52.9378	5
Solomon Islands	11.9405	58	11.4481	61	9.57183	113	4.59094	73	37.5514	83
Somalia	1.55563	149	19.211	1	6.61529	130	0.183922	153	27.5659	128
South Africa	10.613	104	6.84416	110	14.0112	49	5.69774	53	37.1661	87
Spain	10.813	95	6.80844	111	14.0449	48	7.41575	32	39.0821	66
Sri Lanka	11.8048	62	9.05519	82	12.9945	67	4.72459	68	38.5791	70
Sudan	11.0676	89	14.9416	25	10.6257	103	0.752165	149	37.387	84
Suriname	10.1292	109	18.3636	6	15.2468	30	4.34484	83	48.0845	16
Sweden	11.7493	65	12.8019	48	15.3278	24	9.4676	7	49.3466	13
Switzerland	11.4891	74	15.5974	19	16.8902	2	9.66546	3	53.6422	2
Syrian Arab Republic	12.0095	54	6.66883	112	4.62248	139	0.15236	154	23.4531	133
Tajikistan	12.5907	34	13.4935	39	12.4965	76	1.43385	140	40.0145	56
Tanzania	12.0247	53	10.4968	69	11.3248	88	3.0046	103	36.8509	91
Thailand	12.6804	31	4.37338	125	11.0123	95	4.48141	80	32.5475	116
Togo	11.1253	87	3.58117	128	12.7129	71	2.55335	113	29.9727	124
Trinidad and Tobago	7.48927	133	1.78571	140	4.70864	138	5.49318	56	19.4768	139
Tunisia	10.7407	99	7.24026	108	15.3255	25	4.58019	75	37.8867	78
Turkey	11.3871	78	14.6429	28	11.1201	93	3.7401	91	40.8902	52
Turkmenistan	2.01622	148	12.3117	52	9.89853	111	1.06956	145	25.296	130
Uganda	11.2384	83	10.5909	67	5.34136	136	2.88875	107	30.0594	123
Ukraine	14.5497	9	4.43831	124	14.2199	45	3.2454	98	36.4534	95
United Arab Emirates	7.26019	137	0.0324675	151	7.86686	125	6.92727	37	22.0868	134
United Kingdom	11.2151	84	8.42208	89	16.1182	12	8.6093	17	44.3647	26
United States of America	15.1878	8	8.71104	85	10.7731	101	7.74744	28	42.4194	36
Uruguay	12.5961	33	13.8506	34	12.2432	79	8.20856	20	46.8985	19
Uzbekistan	11.102	88	8.06818	94	10.2463	107	1.92997	130	31.3464	122
Zambia	12.5099	40	13.7143	36	11.1966	90	3.07397	102	40.4947	54
Zimbabwe	11.8101	61	11.7792	54	3.55746	143	1.11094	143	28.2578	126

## Sheet: Figure 3
Country Name	Country Code	Region	Jet Fuel Consumption (L)	Total Biojet Fuel Production_Profitable Potential (L)
Algeria	DZA	Africa	7.06098e+08	1.05871e+09
Angola	AGO	Africa	4.06098e+08	4.74743e+08
Benin	BEN	Africa	3.65854e+07	4.53873e+08
Botswana	BWA	Africa	1.46341e+07	0
Burkina Faso	BFA	Africa	2.69512e+07	3.40265e+08
Burundi	BDI	Africa	1.84146e+06	6.76806e+07
CÃ´te d'Ivoire	CIV	Africa	1.92683e+08	1.31041e+09
Cameroon	CMR	Africa	2.43902e+07	9.79036e+08
Central African Republic	CAF	Africa	4.02439e+07	0
Chad	TCD	Africa	2.68293e+07	1.49663e+08
Comoros	COM	Africa	4.32927e+06	0
Djibouti	DJI	Africa	9.73171e+07	0
Egypt	EGY	Africa	1.36341e+09	5.34706e+09
Equatorial Guinea	GNQ	Africa	8.53659e+07	0
Eswatini	SWZ	Africa	1.21951e+06	4.07384e+08
Ethiopia	ETH	Africa	8.9878e+08	2.86087e+09
Gabon	GAB	Africa	4.5122e+07	2.47068e+07
Ghana	GHA	Africa	2.4439e+08	1.18648e+09
Guinea	GIN	Africa	1.52439e+07	8.7095e+08
Guinea-Bissau	GNB	Africa	1.52439e+07	5.10889e+07
Kenya	KEN	Africa	8.21951e+08	1.01572e+09
Lesotho	LSO	Africa	487805	0
Liberia	LBR	Africa	1.34146e+07	1.03349e+08
Libya	LBY	Africa	6.82927e+07	2.76772e+07
Madagascar	MDG	Africa	6.85099e+07	1.13709e+09
Malawi	MWI	Africa	8.73171e+06	6.54659e+08
Mali	MLI	Africa	5.60976e+07	1.19692e+09
Mauritania	MRT	Africa	6.7878e+07	7.96407e+07
Mauritius	MUS	Africa	3.97561e+08	2.44841e+08
Morocco	MAR	Africa	9.26829e+08	1.02359e+09
Mozambique	MOZ	Africa	3.29268e+07	6.42445e+08
Namibia	NAM	Africa	4.87805e+07	0
Niger	NER	Africa	6.09756e+07	4.83745e+07
Nigeria	NGA	Africa	1.03293e+09	5.69126e+09
Rwanda	RWA	Africa	8.41463e+07	8.31687e+07
Senegal	SEN	Africa	2.60976e+08	4.17164e+08
Sierra Leone	SLE	Africa	7.31707e+06	2.50413e+08
Somalia	SOM	Africa	5.12195e+07	1.62861e+07
South Africa	ZAF	Africa	3.12439e+09	3.25479e+09
Sudan	SDN	Africa	3.14634e+08	5.35315e+08
Tanzania	TZA	Africa	2.40244e+08	1.74092e+09
Togo	TGO	Africa	7.56098e+07	2.20393e+08
Tunisia	TUN	Africa	3.46341e+08	4.40723e+08
Uganda	UGA	Africa	1.19386e+08	7.38661e+08
Zambia	ZMB	Africa	4.63415e+07	6.54684e+08
Zimbabwe	ZWE	Africa	7.19512e+07	3.59059e+08
Argentina	ARG	Americas	2.02561e+09	1.38596e+10
Bolivia	BOL	Americas	2.10976e+08	9.89753e+08
Brazil	BRA	Americas	6.90488e+09	7.16741e+10
Canada	CAN	Americas	3.43902e+09	1.07254e+10
Chile	CHL	Americas	8.84146e+08	5.52758e+08
Colombia	COL	Americas	1.77683e+09	5.47992e+09
Costa Rica	CRI	Americas	2.65306e+08	7.04007e+08
Cuba	CUB	Americas	1.34146e+08	7.46553e+08
Dominican Republic	DOM	Americas	6.9089e+08	6.32267e+08
Ecuador	ECU	Americas	4.18293e+08	1.71901e+09
El Salvador	SLV	Americas	2.12195e+08	6.31361e+08
Guatemala	GTM	Americas	1.23171e+08	3.51936e+09
Guyana	GUY	Americas	2.00343e+07	2.93263e+08
Haiti	HTI	Americas	3.41463e+07	1.87432e+08
Honduras	HND	Americas	7.31707e+07	1.1342e+09
Jamaica	JAM	Americas	2.60188e+08	5.56658e+07
Mexico	MEX	Americas	1.06951e+09	9.01552e+09
Nicaragua	NIC	Americas	3.53659e+07	7.2549e+08
Panama	PAN	Americas	9.12915e+08	2.92009e+08
Paraguay	PRY	Americas	8.78049e+07	1.69587e+09
Peru	PER	Americas	1.23415e+09	1.98073e+09
Puerto Rico	PRI	Americas	4.07692e+08	0
Suriname	SUR	Americas	5.32838e+07	5.70306e+07
Trinidad and Tobago	TTO	Americas	3.20732e+08	0
United States of America	USA	Americas	9.78586e+10	6.08958e+10
Uruguay	URY	Americas	1.30488e+08	6.31899e+08
Afghanistan	AFG	Asia	8.19512e+07	1.091e+09
Armenia	ARM	Asia	7.56098e+07	2.22645e+07
Azerbaijan	AZE	Asia	5.73171e+08	6.17641e+08
Bahrain	BHR	Asia	6.32927e+08	0
Bangladesh	BGD	Asia	4.97561e+08	1.22505e+10
Bhutan	BTN	Asia	3.92683e+06	0
Cambodia	KHM	Asia	2.04878e+08	2.55934e+09
China	CHN	Asia	4.03756e+10	1.1325e+11
Cyprus	CYP	Asia	3.53659e+08	0
Georgia	GEO	Asia	1.24122e+08	4.73275e+07
Hong Kong SAR, China	HKG	Asia	7.99171e+09	0
India	IND	Asia	1.0025e+10	9.05095e+10
Indonesia	IDN	Asia	5.53018e+09	8.79888e+10
Iran (Islamic Republic of)	IRN	Asia	2.15317e+09	5.19276e+09
Iraq	IRQ	Asia	7.54878e+08	1.31542e+09
Israel	ISR	Asia	5.10976e+08	1.67546e+07
Japan	JPN	Asia	6.46585e+09	2.51622e+09
Jordan	JOR	Asia	4.28244e+08	0
Kazakhstan	KAZ	Asia	8.92683e+08	3.14971e+09
Kuwait	KWT	Asia	1.11463e+09	0
Lebanon	LBN	Asia	3.21624e+08	2.57002e+07
Malaysia	MYS	Asia	3.73293e+09	3.14663e+10
Mongolia	MNG	Asia	7.84146e+07	8.13343e+07
Myanmar	MMR	Asia	2.23171e+08	6.59925e+09
Nepal	NPL	Asia	1.89024e+08	2.17041e+09
Oman	OMN	Asia	7.67073e+08	0
Pakistan	PAK	Asia	1.03537e+09	1.28925e+10
Philippines	PHL	Asia	2.65732e+09	6.5776e+09
Qatar	QAT	Asia	3.48659e+09	0
Republic of Korea	KOR	Asia	5.87683e+09	1.0655e+09
Saudi Arabia	SAU	Asia	5.17805e+09	2.08593e+08
Singapore	SGP	Asia	9.72033e+09	0
Sri Lanka	LKA	Asia	8.85366e+08	1.03437e+09
Syrian Arab Republic	SYR	Asia	9.87805e+07	1.13931e+09
Tajikistan	TJK	Asia	3.52439e+07	2.4407e+08
Thailand	THA	Asia	6.86276e+09	1.98789e+10
Turkey	TUR	Asia	3.10488e+09	6.09942e+09
Turkmenistan	TKM	Asia	5.73171e+08	3.23573e+08
United Arab Emirates	ARE	Asia	8.76463e+09	0
Uzbekistan	UZB	Asia	2.36585e+08	1.34779e+09
Albania	ALB	Europe	1.09756e+07	9.76393e+07
Austria	AUT	Europe	3.93902e+08	7.5614e+08
Belarus	BLR	Europe	1.97561e+08	8.54274e+08
Belgium	BEL	Europe	1.38902e+09	4.98754e+08
Bosnia and Herzegovina	BIH	Europe	8.53659e+06	2.16052e+08
Bulgaria	BGR	Europe	3.23921e+08	1.87964e+09
Croatia	HRV	Europe	2.4878e+08	5.0902e+08
Czech Republic	CZE	Europe	1.79268e+08	1.3447e+09
Denmark	DNK	Europe	4.62195e+08	1.56123e+09
Estonia	EST	Europe	3.65854e+07	2.72422e+08
Finland	FIN	Europe	4.28049e+08	6.94702e+08
France	FRA	Europe	4.63537e+09	1.22571e+10
Germany	DEU	Europe	5.73415e+09	7.05447e+09
Greece	GRC	Europe	7.03659e+08	4.63112e+08
Hungary	HUN	Europe	1.34146e+08	2.39584e+09
Ireland	IRL	Europe	4.59756e+08	4.04062e+08
Italy	ITA	Europe	2.17805e+09	2.70425e+09
Latvia	LVA	Europe	6.95122e+07	5.65847e+08
Lithuania	LTU	Europe	7.43902e+07	8.91609e+08
Luxembourg	LUX	Europe	5.62195e+08	1.62623e+07
Malta	MLT	Europe	1.87805e+08	0
Moldova	MDA	Europe	6.58537e+07	5.36618e+08
Netherlands	NLD	Europe	2.64146e+09	2.8291e+08
North Macedonia	MKD	Europe	2.77707e+07	8.97607e+07
Norway	NOR	Europe	5.12195e+08	2.32259e+08
Poland	POL	Europe	5.63415e+08	3.40452e+09
Portugal	PRT	Europe	7.71951e+08	1.30971e+08
Romania	ROU	Europe	2.03659e+08	4.72523e+09
Russian Federation	RUS	Europe	1.25537e+10	2.10757e+10
Serbia	SRB	Europe	1.6454e+08	1.53544e+09
Slovakia	SVK	Europe	3.17073e+07	6.73144e+08
Slovenia	SVN	Europe	1.46341e+07	9.21975e+07
Spain	ESP	Europe	2.94878e+09	3.34743e+09
Sweden	SWE	Europe	4.71951e+08	1.07375e+09
Switzerland	CHE	Europe	8.59756e+08	1.5268e+08
Ukraine	UKR	Europe	3.82927e+08	1.19247e+10
United Kingdom	GBR	Europe	6.07683e+09	4.74063e+09
Australia	AUS	Oceania	3.92683e+09	7.52409e+09
Fiji	FJI	Oceania	1.79878e+08	1.08924e+08
New Zealand	NZL	Oceania	8.62195e+08	1.67603e+08
Papua New Guinea	PNG	Oceania	7.69924e+07	1.02433e+09
Solomon Islands	SLB	Oceania	3.65854e+06	6.14421e+07

## Sheet: Figure 4
Country Name	Blending Ratio (%)	Hypothetical 100% replacement contribution to WSI
Algeria	149.939	0.190589
Angola	116.904	0.00346667
Benin	1240.58	0.00762059
Burkina Faso	1262.52	0.00447137
Burundi	3675.37	1.72668e-05
Cameroon	4014.05	0.000436175
Chad	557.834	2.62947e-05
Côte d'Ivoire	680.084	0.0704586
Egypt	392.182	0.320285
Eswatini	33405.5	3.01699e-05
Ethiopia	318.305	0.000839857
Gabon	54.7557	0.00858794
Ghana	485.487	0.0523679
Guinea	5713.43	1.08555e-05
Guinea-Bissau	335.143	7.76192e-05
Kenya	123.575	0.15541
Liberia	770.418	0.00426957
Libya	40.5273	0.000309689
Madagascar	1659.75	2.51551e-05
Malawi	7497.49	2.49946e-05
Mali	2133.63	5.37409e-05
Mauritania	117.329	0.000287553
Mauritius	61.5858	0.025873
Morocco	110.44	0.367124
Mozambique	1951.13	0.00116853
Niger	79.3342	0.110234
Nigeria	550.984	0.00199072
Rwanda	98.8382	0.263465
Senegal	159.848	0.26936
Sierra Leone	3422.31	0.000414319
Somalia	31.7966	0.00011849
South Africa	104.173	0.339075
Sudan	170.139	0.10196
Tanzania	724.647	0.0111667
Togo	291.487	0.164345
Tunisia	127.251	18.3652
Uganda	618.718	0.0463624
Zambia	1412.74	2.39021e-05
Zimbabwe	499.031	0.000117003
Argentina	684.217	0.447257
Bolivia	469.131	0.0341907
Brazil	1038.02	0.0237759
Canada	311.874	0.175487
Chile	62.5188	0.00869804
Colombia	308.41	0.0196845
Costa Rica	265.357	0.247454
Cuba	556.521	0.000332425
Dominican Republic	91.5148	0.359947
Ecuador	410.959	0.0637623
El Salvador	297.538	0.00149655
Guatemala	2857.3	0.036456
Guyana	1463.81	1.14978e-05
Haiti	548.908	0.000284648
Honduras	1550.08	0.0244623
Jamaica	21.3944	0.00350937
Mexico	842.956	0.0156311
Nicaragua	2051.39	0.00317546
Panama	31.9865	0.28363
Paraguay	1931.4	0.0608846
Peru	160.494	0.00486986
Suriname	107.032	0.00616584
United States of America	62.2284	1.27844
Uruguay	484.259	0.0320006
Afghanistan	1331.28	0.000132267
Armenia	29.4466	0.00138972
Azerbaijan	107.759	0.0509936
Bangladesh	2462.1	0.000529266
Cambodia	1249.2	0.0059815
China	280.49	0.00757253
Georgia	38.1298	0.000414224
India	902.834	0.025155
Indonesia	1591.06	0.107707
Iran (Islamic Republic of)	241.168	0.0835358
Iraq	174.256	0.213083
Israel	3.27894	85.8565
Japan	38.9155	0.0628281
Kazakhstan	352.836	0.794179
Lebanon	7.99076	21.3967
Malaysia	842.939	0.485163
Mongolia	103.723	8.56986e-05
Myanmar	2957.04	0.00145744
Nepal	1148.21	0.0242404
Pakistan	1245.21	0.0152061
Philippines	247.528	0.146762
Republic of Korea	18.1305	0.0969551
Saudi Arabia	4.0284	19.2067
Sri Lanka	116.83	0.0392934
Syrian Arab Republic	1153.38	0.182382
Tajikistan	692.517	0.000132603
Thailand	289.664	0.0434378
Turkey	196.446	0.348681
Turkmenistan	56.4532	0.00249569
Uzbekistan	569.684	0.0199336
Albania	889.603	6.91943e-05
Austria	191.961	0.356919
Belarus	432.41	0.248302
Belgium	35.9068	24.0338
Bosnia and Herzegovina	2530.89	0.011264
Bulgaria	580.277	1.92492
Croatia	204.606	0.367258
Czech Republic	750.106	0.51909
Denmark	337.786	1.27237
Estonia	744.619	0.457784
Finland	162.295	0.0726201
France	264.426	1.14312
Germany	123.026	2.02077
Greece	65.8149	1.38739
Hungary	1785.99	0.232426
Ireland	87.8861	0.0789575
Italy	124.159	0.975177
Latvia	814.025	0.509873
Lithuania	1198.56	0.506325
Luxembourg	2.89265	0.0427412
Moldova	814.865	1.20467
Netherlands	10.7104	115.906
North Macedonia	323.221	0.0339159
Norway	45.3458	0.0646498
Poland	604.265	0.237627
Portugal	16.9663	15.6494
Romania	2320.17	0.216636
Russian Federation	167.885	0.474543
Serbia	933.168	0.194306
Slovakia	2122.99	0.0661001
Slovenia	630.016	0.221448
Spain	113.519	3.75394
Sweden	227.512	0.0713138
Switzerland	17.7585	0.00330779
Ukraine	3114.09	0.445834
United Kingdom	78.0115	0.55257
Australia	191.607	0.31957
Fiji	60.5544	0.00106639
New Zealand	19.4391	0.000490705
Papua New Guinea	1330.43	0.0122657
Solomon Islands	1679.42	0.00518402

## Sheet: Figure 5
PC(O) (US$/L)	Crude Oil Price (US$/bbl)	Sum of A8) Biojet Fuel Production (OTJ)_Profitable Potential (L)	PC(E) (US$/L)	Crude Oil Price (US$/bbl)	Sum of B11) Biojet Fuel Production (ETJ)_Profitable Potential (L)	PC(G) (US$/L)	Crude Oil Price (US$/bbl)	Sum of C7) Biojet Fuel Production (GTJ)_Profitable Potential (L)
-0.6378	15	5.24761e+07	0.6334	15	0	-0.1824	15	7.1301e+11
-0.6378	20	5.24761e+07	0.6334	20	0	-0.1824	20	7.1301e+11
-0.6378	30	5.56003e+07	0.6334	30	0	-0.1824	30	7.1301e+11
-0.6378	40	1.07303e+08	0.6334	40	0	-0.1824	40	7.1301e+11
-0.6378	50	1.63728e+08	0.6334	50	0	-0.1824	50	7.1301e+11
-0.6378	60	5.8451e+08	0.6334	60	0	-0.1824	60	7.1301e+11
-0.6378	70	9.66527e+08	0.6334	70	0	-0.1824	70	7.1301e+11
-0.6378	75	1.07261e+09	0.6334	75	0	-0.1824	75	7.1301e+11
-0.6378	80	8.28368e+09	0.6334	80	0	-0.1824	80	7.1301e+11
-0.6378	90	1.99347e+10	0.6334	90	0	-0.1824	90	7.1301e+11
-0.6378	100	2.06234e+10	0.6334	100	0	-0.1824	100	7.1301e+11
-0.6378	110	2.0739e+10	0.6334	110	0	-0.1824	110	7.1301e+11
-0.6378	120	2.08483e+10	0.6334	120	0	-0.1824	120	7.1301e+11
-0.6378	130	2.10149e+10	0.6334	130	0	-0.1824	130	7.1301e+11
-0.6378	135	2.18096e+10	0.6334	135	0	-0.1824	135	7.1301e+11
-0.6378	140	2.24513e+10	0.6334	140	0	-0.1824	140	7.1301e+11
-0.6378	150	2.26384e+10	0.6334	150	0	-0.1824	150	7.1301e+11
-0.6378	160	2.31094e+10	0.6334	160	1.68465e+07	-0.1824	160	7.1301e+11
-0.6378	170	2.35659e+10	0.6334	170	6.54342e+08	-0.1824	170	7.1301e+11
-0.6378	180	2.52473e+10	0.6334	180	6.86672e+08	-0.1824	180	7.1301e+11
-0.6378	190	2.53307e+10	0.6334	190	2.124e+10	-0.1824	190	7.1301e+11
-0.6378	200	2.56568e+10	0.6334	200	5.29402e+10	-0.1824	200	7.1301e+11
-0.6378	210	2.64987e+10	0.6334	210	7.57905e+10	-0.1824	210	7.1301e+11
-0.6378	220	2.86169e+10	0.6334	220	7.7751e+10	-0.1824	220	7.1301e+11
-0.6378	230	2.87337e+10	0.6334	230	8.16701e+10	-0.1824	230	7.1301e+11
-0.6378	240	2.97038e+10	0.6334	240	8.34043e+10	-0.1824	240	7.1301e+11
-0.6378	250	2.97344e+10	0.6334	250	8.42975e+10	-0.1824	250	7.1301e+11
-0.6378	260	3.01567e+10	0.6334	260	8.43457e+10	-0.1824	260	7.1301e+11
-0.6378	270	3.02626e+10	0.6334	270	8.44283e+10	-0.1824	270	7.1301e+11
-0.6378	280	3.02848e+10	0.6334	280	8.4503e+10	-0.1824	280	7.1301e+11
-0.6378	290	3.04673e+10	0.6334	290	8.45523e+10	-0.1824	290	7.1301e+11
-0.6378	300	3.05888e+10	0.6334	300	8.54476e+10	-0.1824	300	7.1301e+11
-0.6378	310	3.06071e+10	0.6334	310	8.55347e+10	-0.1824	310	7.1301e+11
-0.6378	320	3.11148e+10	0.6334	320	8.56077e+10	-0.1824	320	7.1301e+11
-0.6378	330	3.12904e+10	0.6334	330	8.56077e+10	-0.1824	330	7.1301e+11
-0.6378	340	3.12904e+10	0.6334	340	8.56226e+10	-0.1824	340	7.1301e+11
-0.6378	350	3.12991e+10	0.6334	350	8.56327e+10	-0.1824	350	7.1301e+11
-0.6378	360	3.13523e+10	0.6334	360	8.56416e+10	-0.1824	360	7.1301e+11
-0.6378	370	3.14493e+10	0.6334	370	8.56426e+10	-0.1824	370	7.1301e+11
-0.6378	380	3.20328e+10	0.6334	380	8.56664e+10	-0.1824	380	7.1301e+11
-0.6378	390	3.20549e+10	0.6334	390	8.58562e+10	-0.1824	390	7.1301e+11
-0.6378	400	3.21188e+10	0.6334	400	8.58562e+10	-0.1824	400	7.1301e+11
-0.6378	410	3.21494e+10	0.6334	410	8.59413e+10	-0.1824	410	7.1301e+11
-0.6378	420	3.31165e+10	0.6334	420	8.60101e+10	-0.1824	420	7.1301e+11
-0.6378	430	3.34181e+10	0.6334	430	8.60101e+10	-0.1824	430	7.1301e+11
-0.6378	440	3.36159e+10	0.6334	440	8.60141e+10	-0.1824	440	7.1301e+11
-0.6378	450	3.36658e+10	0.6334	450	8.60196e+10	-0.1824	450	7.1301e+11
-0.6378	460	3.38134e+10	0.6334	460	8.60246e+10	-0.1824	460	7.1301e+11
-0.6378	470	3.38184e+10	0.6334	470	8.60246e+10	-0.1824	470	7.1301e+11
-0.6378	480	3.38376e+10	0.6334	480	8.60246e+10	-0.1824	480	7.1301e+11
-0.6378	490	3.3949e+10	0.6334	490	8.60764e+10	-0.1824	490	7.1301e+11
-0.6378	500	3.39578e+10	0.6334	500	8.61596e+10	-0.1824	500	7.1301e+11
-0.5	15	3.90922e+07	0.75	15	0	0	15	3.46663e+11
-0.5	20	5.24761e+07	0.75	20	0	0	20	5.44804e+11
-0.5	30	5.24761e+07	0.75	30	0	0	30	7.1301e+11
-0.5	40	5.24761e+07	0.75	40	0	0	40	7.1301e+11
-0.5	50	5.56003e+07	0.75	50	0	0	50	7.1301e+11
-0.5	60	1.45779e+08	0.75	60	0	0	60	7.1301e+11
-0.5	70	1.63728e+08	0.75	70	0	0	70	7.1301e+11
-0.5	75	2.20791e+08	0.75	75	0	0	75	7.1301e+11
-0.5	80	5.8451e+08	0.75	80	0	0	80	7.1301e+11
-0.5	90	9.66527e+08	0.75	90	0	0	90	7.1301e+11
-0.5	100	8.28368e+09	0.75	100	0	0	100	7.1301e+11
-0.5	110	1.99347e+10	0.75	110	0	0	110	7.1301e+11
-0.5	120	2.06311e+10	0.75	120	0	0	120	7.1301e+11
-0.5	130	2.0739e+10	0.75	130	0	0	130	7.1301e+11
-0.5	135	2.07637e+10	0.75	135	0	0	135	7.1301e+11
-0.5	140	2.08522e+10	0.75	140	0	0	140	7.1301e+11
-0.5	150	2.10149e+10	0.75	150	0	0	150	7.1301e+11
-0.5	160	2.24513e+10	0.75	160	0	0	160	7.1301e+11
-0.5	170	2.28154e+10	0.75	170	0	0	170	7.1301e+11
-0.5	180	2.31094e+10	0.75	180	6.46199e+08	0	180	7.1301e+11
-0.5	190	2.35659e+10	0.75	190	6.64706e+08	0	190	7.1301e+11
-0.5	200	2.52473e+10	0.75	200	9.48166e+09	0	200	7.1301e+11
-0.5	210	2.54482e+10	0.75	210	3.15255e+10	0	210	7.1301e+11
-0.5	220	2.60318e+10	0.75	220	5.94418e+10	0	220	7.1301e+11
-0.5	230	2.65175e+10	0.75	230	7.73869e+10	0	230	7.1301e+11
-0.5	240	2.86861e+10	0.75	240	8.0601e+10	0	240	7.1301e+11
-0.5	250	2.87337e+10	0.75	250	8.24497e+10	0	250	7.1301e+11
-0.5	260	2.97072e+10	0.75	260	8.42678e+10	0	260	7.1301e+11
-0.5	270	2.97344e+10	0.75	270	8.43113e+10	0	270	7.1301e+11
-0.5	280	3.01567e+10	0.75	280	8.4376e+10	0	280	7.1301e+11
-0.5	290	3.02626e+10	0.75	290	8.44663e+10	0	290	7.1301e+11
-0.5	300	3.02848e+10	0.75	300	8.45149e+10	0	300	7.1301e+11
-0.5	310	3.04673e+10	0.75	310	8.45607e+10	0	310	7.1301e+11
-0.5	320	3.05896e+10	0.75	320	8.54569e+10	0	320	7.1301e+11
-0.5	330	3.07929e+10	0.75	330	8.55387e+10	0	330	7.1301e+11
-0.5	340	3.11148e+10	0.75	340	8.56077e+10	0	340	7.1301e+11
-0.5	350	3.12904e+10	0.75	350	8.56226e+10	0	350	7.1301e+11
-0.5	360	3.12952e+10	0.75	360	8.56327e+10	0	360	7.1301e+11
-0.5	370	3.12991e+10	0.75	370	8.56327e+10	0	370	7.1301e+11
-0.5	380	3.13523e+10	0.75	380	8.56426e+10	0	380	7.1301e+11
-0.5	390	3.14493e+10	0.75	390	8.56664e+10	0	390	7.1301e+11
-0.5	400	3.20345e+10	0.75	400	8.56976e+10	0	400	7.1301e+11
-0.5	410	3.20549e+10	0.75	410	8.58562e+10	0	410	7.1301e+11
-0.5	420	3.21188e+10	0.75	420	8.58562e+10	0	420	7.1301e+11
-0.5	430	3.21494e+10	0.75	430	8.59413e+10	0	430	7.1301e+11
-0.5	440	3.31165e+10	0.75	440	8.60101e+10	0	440	7.1301e+11
-0.5	450	3.34623e+10	0.75	450	8.60141e+10	0	450	7.1301e+11
-0.5	460	3.3643e+10	0.75	460	8.60141e+10	0	460	7.1301e+11
-0.5	470	3.36744e+10	0.75	470	8.60196e+10	0	470	7.1301e+11
-0.5	480	3.38134e+10	0.75	480	8.60246e+10	0	480	7.1301e+11
-0.5	490	3.38184e+10	0.75	490	8.60246e+10	0	490	7.1301e+11
-0.5	500	3.38503e+10	0.75	500	8.60605e+10	0	500	7.1301e+11
-0.2415	15	2.54113e+06	1	15	0	0.2139	15	0
-0.2415	20	2.54113e+06	1	20	0	0.2139	20	0
-0.2415	30	3.63353e+07	1	30	0	0.2139	30	0
-0.2415	40	3.63353e+07	1	40	0	0.2139	40	3.46663e+11
-0.2415	50	3.90922e+07	1	50	0	0.2139	50	5.44804e+11
-0.2415	60	5.24761e+07	1	60	0	0.2139	60	7.1301e+11
-0.2415	70	5.24761e+07	1	70	0	0.2139	70	7.1301e+11
-0.2415	75	5.24761e+07	1	75	0	0.2139	75	7.1301e+11
-0.2415	80	5.24761e+07	1	80	0	0.2139	80	7.1301e+11
-0.2415	90	6.46164e+07	1	90	0	0.2139	90	7.1301e+11
-0.2415	100	1.45779e+08	1	100	0	0.2139	100	7.1301e+11
-0.2415	110	2.20791e+08	1	110	0	0.2139	110	7.1301e+11
-0.2415	120	6.38537e+08	1	120	0	0.2139	120	7.1301e+11
-0.2415	130	1.07261e+09	1	130	0	0.2139	130	7.1301e+11
-0.2415	135	8.28368e+09	1	135	0	0.2139	135	7.1301e+11
-0.2415	140	1.98858e+10	1	140	0	0.2139	140	7.1301e+11
-0.2415	150	2.0618e+10	1	150	0	0.2139	150	7.1301e+11
-0.2415	160	2.06387e+10	1	160	0	0.2139	160	7.1301e+11
-0.2415	170	2.07637e+10	1	170	0	0.2139	170	7.1301e+11
-0.2415	180	2.08695e+10	1	180	0	0.2139	180	7.1301e+11
-0.2415	190	2.18096e+10	1	190	0	0.2139	190	7.1301e+11
-0.2415	200	2.2612e+10	1	200	0	0.2139	200	7.1301e+11
-0.2415	210	2.30237e+10	1	210	1.68465e+07	0.2139	210	7.1301e+11
-0.2415	220	2.35295e+10	1	220	6.54342e+08	0.2139	220	7.1301e+11
-0.2415	230	2.51833e+10	1	230	6.86672e+08	0.2139	230	7.1301e+11
-0.2415	240	2.53106e+10	1	240	2.124e+10	0.2139	240	7.1301e+11
-0.2415	250	2.55717e+10	1	250	5.29402e+10	0.2139	250	7.1301e+11
-0.2415	260	2.64175e+10	1	260	7.57905e+10	0.2139	260	7.1301e+11
-0.2415	270	2.68864e+10	1	270	7.7751e+10	0.2139	270	7.1301e+11
-0.2415	280	2.86861e+10	1	280	8.16701e+10	0.2139	280	7.1301e+11
-0.2415	290	2.97038e+10	1	290	8.34043e+10	0.2139	290	7.1301e+11
-0.2415	300	2.97072e+10	1	300	8.42975e+10	0.2139	300	7.1301e+11
-0.2415	310	3.00031e+10	1	310	8.43457e+10	0.2139	310	7.1301e+11
-0.2415	320	3.02063e+10	1	320	8.44283e+10	0.2139	320	7.1301e+11
-0.2415	330	3.02831e+10	1	330	8.4503e+10	0.2139	330	7.1301e+11
-0.2415	340	3.02911e+10	1	340	8.45523e+10	0.2139	340	7.1301e+11
-0.2415	350	3.04836e+10	1	350	8.54561e+10	0.2139	350	7.1301e+11
-0.2415	360	3.06071e+10	1	360	8.55347e+10	0.2139	360	7.1301e+11
-0.2415	370	3.10836e+10	1	370	8.56077e+10	0.2139	370	7.1301e+11
-0.2415	380	3.12904e+10	1	380	8.56077e+10	0.2139	380	7.1301e+11
-0.2415	390	3.12904e+10	1	390	8.56226e+10	0.2139	390	7.1301e+11
-0.2415	400	3.12977e+10	1	400	8.56327e+10	0.2139	400	7.1301e+11
-0.2415	410	3.13211e+10	1	410	8.56416e+10	0.2139	410	7.1301e+11
-0.2415	420	3.14444e+10	1	420	8.56426e+10	0.2139	420	7.1301e+11
-0.2415	430	3.18584e+10	1	430	8.56664e+10	0.2139	430	7.1301e+11
-0.2415	440	3.20424e+10	1	440	8.58562e+10	0.2139	440	7.1301e+11
-0.2415	450	3.21188e+10	1	450	8.58562e+10	0.2139	450	7.1301e+11
-0.2415	460	3.21297e+10	1	460	8.59413e+10	0.2139	460	7.1301e+11
-0.2415	470	3.30397e+10	1	470	8.60101e+10	0.2139	470	7.1301e+11
-0.2415	480	3.31165e+10	1	480	8.60101e+10	0.2139	480	7.1301e+11
-0.2415	490	3.35409e+10	1	490	8.60141e+10	0.2139	490	7.1301e+11
-0.2415	500	3.36614e+10	1	500	8.60196e+10	0.2139	500	7.1301e+11
0	15	0	1.0296	15	0	0.25	15	0
0	20	2.54113e+06	1.0296	20	0	0.25	20	0
0	30	2.54113e+06	1.0296	30	0	0.25	30	0
0	40	2.54113e+06	1.0296	40	0	0.25	40	0
0	50	2.54113e+06	1.0296	50	0	0.25	50	4.97801e+11
0	60	4.47088e+06	1.0296	60	0	0.25	60	5.62724e+11
0	70	3.63353e+07	1.0296	70	0	0.25	70	7.1301e+11
0	75	3.63353e+07	1.0296	75	0	0.25	75	7.1301e+11
0	80	3.90922e+07	1.0296	80	0	0.25	80	7.1301e+11
0	90	5.24761e+07	1.0296	90	0	0.25	90	7.1301e+11
0	100	5.24761e+07	1.0296	100	0	0.25	100	7.1301e+11
0	110	5.24761e+07	1.0296	110	0	0.25	110	7.1301e+11
0	120	5.56003e+07	1.0296	120	0	0.25	120	7.1301e+11
0	130	1.45779e+08	1.0296	130	0	0.25	130	7.1301e+11
0	135	1.63728e+08	1.0296	135	0	0.25	135	7.1301e+11
0	140	1.94949e+08	1.0296	140	0	0.25	140	7.1301e+11
0	150	6.06482e+08	1.0296	150	0	0.25	150	7.1301e+11
0	160	1.06157e+09	1.0296	160	0	0.25	160	7.1301e+11
0	170	8.28368e+09	1.0296	170	0	0.25	170	7.1301e+11
0	180	2.03607e+10	1.0296	180	0	0.25	180	7.1301e+11
0	190	2.06387e+10	1.0296	190	0	0.25	190	7.1301e+11
0	200	2.07544e+10	1.0296	200	0	0.25	200	7.1301e+11
0	210	2.08676e+10	1.0296	210	0	0.25	210	7.1301e+11
0	220	2.18096e+10	1.0296	220	6.46199e+08	0.25	220	7.1301e+11
0	230	2.24513e+10	1.0296	230	6.64706e+08	0.25	230	7.1301e+11
0	240	2.28154e+10	1.0296	240	1.848e+10	0.25	240	7.1301e+11
0	250	2.33959e+10	1.0296	250	3.24141e+10	0.25	250	7.1301e+11
0	260	2.37915e+10	1.0296	260	6.12179e+10	0.25	260	7.1301e+11
0	270	2.52923e+10	1.0296	270	7.74361e+10	0.25	270	7.1301e+11
0	280	2.55016e+10	1.0296	280	8.06877e+10	0.25	280	7.1301e+11
0	290	2.6177e+10	1.0296	290	8.26092e+10	0.25	290	7.1301e+11
0	300	2.67383e+10	1.0296	300	8.42975e+10	0.25	300	7.1301e+11
0	310	2.86861e+10	1.0296	310	8.43312e+10	0.25	310	7.1301e+11
0	320	2.87337e+10	1.0296	320	8.43861e+10	0.25	320	7.1301e+11
0	330	2.97072e+10	1.0296	330	8.44852e+10	0.25	330	7.1301e+11
0	340	2.99404e+10	1.0296	340	8.45369e+10	0.25	340	7.1301e+11
0	350	3.02063e+10	1.0296	350	8.46947e+10	0.25	350	7.1301e+11
0	360	3.02626e+10	1.0296	360	8.55347e+10	0.25	360	7.1301e+11
0	370	3.02911e+10	1.0296	370	8.55387e+10	0.25	370	7.1301e+11
0	380	3.04699e+10	1.0296	380	8.56077e+10	0.25	380	7.1301e+11
0	390	3.05934e+10	1.0296	390	8.56226e+10	0.25	390	7.1301e+11
0	400	3.07929e+10	1.0296	400	8.56327e+10	0.25	400	7.1301e+11
0	410	3.12786e+10	1.0296	410	8.56327e+10	0.25	410	7.1301e+11
0	420	3.12904e+10	1.0296	420	8.56426e+10	0.25	420	7.1301e+11
0	430	3.12977e+10	1.0296	430	8.56664e+10	0.25	430	7.1301e+11
0	440	3.13211e+10	1.0296	440	8.56976e+10	0.25	440	7.1301e+11
0	450	3.13523e+10	1.0296	450	8.58562e+10	0.25	450	7.1301e+11
0	460	3.1476e+10	1.0296	460	8.59388e+10	0.25	460	7.1301e+11
0	470	3.20345e+10	1.0296	470	8.59413e+10	0.25	470	7.1301e+11
0	480	3.21155e+10	1.0296	480	8.60101e+10	0.25	480	7.1301e+11
0	490	3.21188e+10	1.0296	490	8.60141e+10	0.25	490	7.1301e+11
0	500	3.21494e+10	1.0296	500	8.60141e+10	0.25	500	7.1301e+11
0.25	15	0	1.25	15	0	0.5	15	0
0.25	20	0	1.25	20	0	0.5	20	0
0.25	30	0	1.25	30	0	0.5	30	0
0.25	40	0	1.25	40	0	0.5	40	0
0.25	50	2.54113e+06	1.25	50	0	0.5	50	0
0.25	60	2.54113e+06	1.25	60	0	0.5	60	0
0.25	70	2.54113e+06	1.25	70	0	0.5	70	0
0.25	75	2.54113e+06	1.25	75	0	0.5	75	1.38429e+11
0.25	80	2.54113e+06	1.25	80	0	0.5	80	3.46663e+11
0.25	90	2.54113e+06	1.25	90	0	0.5	90	5.44804e+11
0.25	100	3.63353e+07	1.25	100	0	0.5	100	7.1301e+11
0.25	110	3.63353e+07	1.25	110	0	0.5	110	7.1301e+11
0.25	120	3.90922e+07	1.25	120	0	0.5	120	7.1301e+11
0.25	130	5.24761e+07	1.25	130	0	0.5	130	7.1301e+11
0.25	135	5.24761e+07	1.25	135	0	0.5	135	7.1301e+11
0.25	140	5.24761e+07	1.25	140	0	0.5	140	7.1301e+11
0.25	150	5.56003e+07	1.25	150	0	0.5	150	7.1301e+11
0.25	160	1.07303e+08	1.25	160	0	0.5	160	7.1301e+11
0.25	170	1.63728e+08	1.25	170	0	0.5	170	7.1301e+11
0.25	180	2.20791e+08	1.25	180	0	0.5	180	7.1301e+11
0.25	190	9.66527e+08	1.25	190	0	0.5	190	7.1301e+11
0.25	200	8.27043e+09	1.25	200	0	0.5	200	7.1301e+11
0.25	210	1.99347e+10	1.25	210	0	0.5	210	7.1301e+11
0.25	220	2.06234e+10	1.25	220	0	0.5	220	7.1301e+11
0.25	230	2.0739e+10	1.25	230	0	0.5	230	7.1301e+11
0.25	240	2.08483e+10	1.25	240	0	0.5	240	7.1301e+11
0.25	250	2.0888e+10	1.25	250	6.46199e+08	0.5	250	7.1301e+11
0.25	260	2.24513e+10	1.25	260	6.64706e+08	0.5	260	7.1301e+11
0.25	270	2.26384e+10	1.25	270	1.848e+10	0.5	270	7.1301e+11
0.25	280	2.31052e+10	1.25	280	3.24141e+10	0.5	280	7.1301e+11
0.25	290	2.35659e+10	1.25	290	6.12179e+10	0.5	290	7.1301e+11
0.25	300	2.52351e+10	1.25	300	7.74361e+10	0.5	300	7.1301e+11
0.25	310	2.53307e+10	1.25	310	8.06877e+10	0.5	310	7.1301e+11
0.25	320	2.56247e+10	1.25	320	8.26092e+10	0.5	320	7.1301e+11
0.25	330	2.64987e+10	1.25	330	8.42975e+10	0.5	330	7.1301e+11
0.25	340	2.86169e+10	1.25	340	8.43312e+10	0.5	340	7.1301e+11
0.25	350	2.87337e+10	1.25	350	8.43861e+10	0.5	350	7.1301e+11
0.25	360	2.97038e+10	1.25	360	8.44852e+10	0.5	360	7.1301e+11
0.25	370	2.97072e+10	1.25	370	8.45369e+10	0.5	370	7.1301e+11
0.25	380	3.0033e+10	1.25	380	8.46947e+10	0.5	380	7.1301e+11
0.25	390	3.02626e+10	1.25	390	8.55347e+10	0.5	390	7.1301e+11
0.25	400	3.02848e+10	1.25	400	8.55387e+10	0.5	400	7.1301e+11
0.25	410	3.04673e+10	1.25	410	8.56077e+10	0.5	410	7.1301e+11
0.25	420	3.05888e+10	1.25	420	8.56226e+10	0.5	420	7.1301e+11
0.25	430	3.06071e+10	1.25	430	8.56327e+10	0.5	430	7.1301e+11
0.25	440	3.11148e+10	1.25	440	8.56327e+10	0.5	440	7.1301e+11
0.25	450	3.12904e+10	1.25	450	8.56426e+10	0.5	450	7.1301e+11
0.25	460	3.12904e+10	1.25	460	8.56664e+10	0.5	460	7.1301e+11
0.25	470	3.12977e+10	1.25	470	8.56976e+10	0.5	470	7.1301e+11
0.25	480	3.13523e+10	1.25	480	8.58562e+10	0.5	480	7.1301e+11
0.25	490	3.14493e+10	1.25	490	8.59388e+10	0.5	490	7.1301e+11
0.25	500	3.20328e+10	1.25	500	8.59413e+10	0.5	500	7.1301e+11
0.4189	15	0	1.5	15	0	0.75	15	0
0.4189	20	0	1.5	20	0	0.75	20	0
0.4189	30	0	1.5	30	0	0.75	30	0
0.4189	40	0	1.5	40	0	0.75	40	0
0.4189	50	0	1.5	50	0	0.75	50	0
0.4189	60	0	1.5	60	0	0.75	60	0
0.4189	70	0	1.5	70	0	0.75	70	0
0.4189	75	2.54113e+06	1.5	75	0	0.75	75	0
0.4189	80	2.54113e+06	1.5	80	0	0.75	80	0
0.4189	90	2.54113e+06	1.5	90	0	0.75	90	0
0.4189	100	2.54113e+06	1.5	100	0	0.75	100	0
0.4189	110	2.54113e+06	1.5	110	0	0.75	110	2.84945e+11
0.4189	120	3.63353e+07	1.5	120	0	0.75	120	5.14554e+11
0.4189	130	3.63353e+07	1.5	130	0	0.75	130	5.62724e+11
0.4189	135	3.90922e+07	1.5	135	0	0.75	135	7.1301e+11
0.4189	140	3.90922e+07	1.5	140	0	0.75	140	7.1301e+11
0.4189	150	5.24761e+07	1.5	150	0	0.75	150	7.1301e+11
0.4189	160	5.24761e+07	1.5	160	0	0.75	160	7.1301e+11
0.4189	170	5.24761e+07	1.5	170	0	0.75	170	7.1301e+11
0.4189	180	6.46164e+07	1.5	180	0	0.75	180	7.1301e+11
0.4189	190	1.45779e+08	1.5	190	0	0.75	190	7.1301e+11
0.4189	200	2.20791e+08	1.5	200	0	0.75	200	7.1301e+11
0.4189	210	6.38537e+08	1.5	210	0	0.75	210	7.1301e+11
0.4189	220	1.07261e+09	1.5	220	0	0.75	220	7.1301e+11
0.4189	230	1.98858e+10	1.5	230	0	0.75	230	7.1301e+11
0.4189	240	2.0618e+10	1.5	240	0	0.75	240	7.1301e+11
0.4189	250	2.06387e+10	1.5	250	0	0.75	250	7.1301e+11
0.4189	260	2.07637e+10	1.5	260	0	0.75	260	7.1301e+11
0.4189	270	2.08695e+10	1.5	270	0	0.75	270	7.1301e+11
0.4189	280	2.18096e+10	1.5	280	3.25143e+07	0.75	280	7.1301e+11
0.4189	290	2.2612e+10	1.5	290	6.64706e+08	0.75	290	7.1301e+11
0.4189	300	2.30237e+10	1.5	300	8.26218e+09	0.75	300	7.1301e+11
0.4189	310	2.35513e+10	1.5	310	2.86269e+10	0.75	310	7.1301e+11
0.4189	320	2.51833e+10	1.5	320	5.70288e+10	0.75	320	7.1301e+11
0.4189	330	2.53106e+10	1.5	330	7.58477e+10	0.75	330	7.1301e+11
0.4189	340	2.55717e+10	1.5	340	8.00635e+10	0.75	340	7.1301e+11
0.4189	350	2.64175e+10	1.5	350	8.1828e+10	0.75	350	7.1301e+11
0.4189	360	2.68864e+10	1.5	360	8.36475e+10	0.75	360	7.1301e+11
0.4189	370	2.86861e+10	1.5	370	8.43113e+10	0.75	370	7.1301e+11
0.4189	380	2.97038e+10	1.5	380	8.4376e+10	0.75	380	7.1301e+11
0.4189	390	2.97072e+10	1.5	390	8.44283e+10	0.75	390	7.1301e+11
0.4189	400	3.00031e+10	1.5	400	8.4503e+10	0.75	400	7.1301e+11
0.4189	410	3.02063e+10	1.5	410	8.45523e+10	0.75	410	7.1301e+11
0.4189	420	3.02831e+10	1.5	420	8.54569e+10	0.75	420	7.1301e+11
0.4189	430	3.02911e+10	1.5	430	8.55347e+10	0.75	430	7.1301e+11
0.4189	440	3.04836e+10	1.5	440	8.56077e+10	0.75	440	7.1301e+11
0.4189	450	3.06071e+10	1.5	450	8.56077e+10	0.75	450	7.1301e+11
0.4189	460	3.10836e+10	1.5	460	8.56327e+10	0.75	460	7.1301e+11
0.4189	470	3.12904e+10	1.5	470	8.56327e+10	0.75	470	7.1301e+11
0.4189	480	3.12904e+10	1.5	480	8.56416e+10	0.75	480	7.1301e+11
0.4189	490	3.12977e+10	1.5	490	8.56426e+10	0.75	490	7.1301e+11
0.4189	500	3.13211e+10	1.5	500	8.56976e+10	0.75	500	7.1301e+11
			1.69	15	0	1	15	0
			1.69	20	0	1	20	0
			1.69	30	0	1	30	0
			1.69	40	0	1	40	0
			1.69	50	0	1	50	0
			1.69	60	0	1	60	0
			1.69	70	0	1	70	0
			1.69	75	0	1	75	0
			1.69	80	0	1	80	0
			1.69	90	0	1	90	0
			1.69	100	0	1	100	0
			1.69	110	0	1	110	0
			1.69	120	0	1	120	0
			1.69	130	0	1	130	0
			1.69	135	0	1	135	0
			1.69	140	0	1	140	0
			1.69	150	0	1	150	3.46663e+11
			1.69	160	0	1	160	5.62724e+11
			1.69	170	0	1	170	7.1301e+11
			1.69	180	0	1	180	7.1301e+11
			1.69	190	0	1	190	7.1301e+11
			1.69	200	0	1	200	7.1301e+11
			1.69	210	0	1	210	7.1301e+11
			1.69	220	0	1	220	7.1301e+11
			1.69	230	0	1	230	7.1301e+11
			1.69	240	0	1	240	7.1301e+11
			1.69	250	0	1	250	7.1301e+11
			1.69	260	0	1	260	7.1301e+11
			1.69	270	0	1	270	7.1301e+11
			1.69	280	0	1	280	7.1301e+11
			1.69	290	0	1	290	7.1301e+11
			1.69	300	0	1	300	7.1301e+11
			1.69	310	6.46199e+08	1	310	7.1301e+11
			1.69	320	6.64706e+08	1	320	7.1301e+11
			1.69	330	1.848e+10	1	330	7.1301e+11
			1.69	340	3.24141e+10	1	340	7.1301e+11
			1.69	350	6.12179e+10	1	350	7.1301e+11
			1.69	360	7.74626e+10	1	360	7.1301e+11
			1.69	370	8.06877e+10	1	370	7.1301e+11
			1.69	380	8.26092e+10	1	380	7.1301e+11
			1.69	390	8.42975e+10	1	390	7.1301e+11
			1.69	400	8.43312e+10	1	400	7.1301e+11
			1.69	410	8.43861e+10	1	410	7.1301e+11
			1.69	420	8.44852e+10	1	420	7.1301e+11
			1.69	430	8.45369e+10	1	430	7.1301e+11
			1.69	440	8.46947e+10	1	440	7.1301e+11
			1.69	450	8.55347e+10	1	450	7.1301e+11
			1.69	460	8.55387e+10	1	460	7.1301e+11
			1.69	470	8.56077e+10	1	470	7.1301e+11
			1.69	480	8.56226e+10	1	480	7.1301e+11
			1.69	490	8.56327e+10	1	490	7.1301e+11
			1.69	500	8.56327e+10	1	500	7.1301e+11
						1.1411	15	0
						1.1411	20	0
						1.1411	30	0
						1.1411	40	0
						1.1411	50	0
						1.1411	60	0
						1.1411	70	0
						1.1411	75	0
						1.1411	80	0
						1.1411	90	0
						1.1411	100	0
						1.1411	110	0
						1.1411	120	0
						1.1411	130	0
						1.1411	135	0
						1.1411	140	0
						1.1411	150	0
						1.1411	160	0
						1.1411	170	3.46663e+11
						1.1411	180	5.62724e+11
						1.1411	190	7.1301e+11
						1.1411	200	7.1301e+11
						1.1411	210	7.1301e+11
						1.1411	220	7.1301e+11
						1.1411	230	7.1301e+11
						1.1411	240	7.1301e+11
						1.1411	250	7.1301e+11
						1.1411	260	7.1301e+11
						1.1411	270	7.1301e+11
						1.1411	280	7.1301e+11
						1.1411	290	7.1301e+11
						1.1411	300	7.1301e+11
						1.1411	310	7.1301e+11
						1.1411	320	7.1301e+11
						1.1411	330	7.1301e+11
						1.1411	340	7.1301e+11
						1.1411	350	7.1301e+11
						1.1411	360	7.1301e+11
						1.1411	370	7.1301e+11
						1.1411	380	7.1301e+11
						1.1411	390	7.1301e+11
						1.1411	400	7.1301e+11
						1.1411	410	7.1301e+11
						1.1411	420	7.1301e+11
						1.1411	430	7.1301e+11
						1.1411	440	7.1301e+11
						1.1411	450	7.1301e+11
						1.1411	460	7.1301e+11
						1.1411	470	7.1301e+11
						1.1411	480	7.1301e+11
						1.1411	490	7.1301e+11
						1.1411	500	7.1301e+11

## Sheet: Figure 6
Crude Oil Price (US$/bbl)	135	135	135	75	75	75
PC(O) (US$/L)	-0.6378	-0.2415	0.4189	-0.6378	-0.2415	0.4189
PC(E) (US$/L)	0.6334	1.0296	1.69	0.6334	1.0296	1.69
PC(G) (US$/L)	-0.1824	0.2139	1.1411	-0.1824	0.2139	1.1411
Country Name	Limiting Factor	Limiting Factor	Limiting Factor	Limiting Factor	Limiting Factor	Limiting Factor
Afghanistan	Food Stress	Food Stress	Crude Oil Price	Food Stress	Food Stress	Crude Oil Price
Albania	Food Stress	Food Stress	Crude Oil Price	Food Stress	Food Stress	Crude Oil Price
Algeria	Herfindahl-Hirschman Index	Herfindahl-Hirschman Index	Herfindahl-Hirschman Index	Herfindahl-Hirschman Index	Herfindahl-Hirschman Index	Crude Oil Price
Angola	Herfindahl-Hirschman Index	Herfindahl-Hirschman Index	Crude Oil Price	Herfindahl-Hirschman Index	Herfindahl-Hirschman Index	Crude Oil Price
Argentina	Herfindahl-Hirschman Index	Herfindahl-Hirschman Index	Crude Oil Price	Herfindahl-Hirschman Index	Herfindahl-Hirschman Index	Crude Oil Price
Armenia	Feedstock Quantity	Feedstock Quantity	Crude Oil Price	Feedstock Quantity	Feedstock Quantity	Crude Oil Price
Australia	Food Stress	Food Stress	Crude Oil Price	Food Stress	Food Stress	Crude Oil Price
Austria	Herfindahl-Hirschman Index	Herfindahl-Hirschman Index	Crude Oil Price	Herfindahl-Hirschman Index	Herfindahl-Hirschman Index	Crude Oil Price
Azerbaijan	Herfindahl-Hirschman Index	Herfindahl-Hirschman Index	Crude Oil Price	Herfindahl-Hirschman Index	Herfindahl-Hirschman Index	Crude Oil Price
Bahrain	Feedstock Quantity	Feedstock Quantity	Feedstock Quantity	Feedstock Quantity	Feedstock Quantity	Feedstock Quantity
Bangladesh	Herfindahl-Hirschman Index	Herfindahl-Hirschman Index	Crude Oil Price	Herfindahl-Hirschman Index	Herfindahl-Hirschman Index	Crude Oil Price
Belarus	Herfindahl-Hirschman Index	Herfindahl-Hirschman Index	Crude Oil Price	Herfindahl-Hirschman Index	Herfindahl-Hirschman Index	Crude Oil Price
Belgium	Herfindahl-Hirschman Index	Herfindahl-Hirschman Index	Crude Oil Price	Herfindahl-Hirschman Index	Herfindahl-Hirschman Index	Crude Oil Price
Benin	Herfindahl-Hirschman Index	Herfindahl-Hirschman Index	Crude Oil Price	Herfindahl-Hirschman Index	Herfindahl-Hirschman Index	Crude Oil Price
Bhutan	Feedstock Quantity	Feedstock Quantity	Feedstock Quantity	Feedstock Quantity	Feedstock Quantity	Feedstock Quantity
Bolivia	Food Stress	Food Stress	Crude Oil Price	Food Stress	Food Stress	Crude Oil Price
Bosnia and Herzegovina	Herfindahl-Hirschman Index	Herfindahl-Hirschman Index	Crude Oil Price	Herfindahl-Hirschman Index	Herfindahl-Hirschman Index	Crude Oil Price
Botswana	Feedstock Quantity	Feedstock Quantity	Feedstock Quantity	Feedstock Quantity	Feedstock Quantity	Feedstock Quantity
Brazil	Herfindahl-Hirschman Index	Herfindahl-Hirschman Index	Crude Oil Price	Herfindahl-Hirschman Index	Herfindahl-Hirschman Index	Crude Oil Price
Bulgaria	Herfindahl-Hirschman Index	Herfindahl-Hirschman Index	Crude Oil Price	Herfindahl-Hirschman Index	Herfindahl-Hirschman Index	Crude Oil Price
Burkina Faso	Crude Oil Price	Crude Oil Price	Crude Oil Price	Crude Oil Price	Crude Oil Price	Crude Oil Price
Burundi	Feedstock Quantity	Feedstock Quantity	Crude Oil Price	Feedstock Quantity	Feedstock Quantity	Crude Oil Price
CÃ´te d'Ivoire	Herfindahl-Hirschman Index	Herfindahl-Hirschman Index	Crude Oil Price	Herfindahl-Hirschman Index	Herfindahl-Hirschman Index	Crude Oil Price
Cambodia	Herfindahl-Hirschman Index	Herfindahl-Hirschman Index	Herfindahl-Hirschman Index	Herfindahl-Hirschman Index	Herfindahl-Hirschman Index	Crude Oil Price
Cameroon	Herfindahl-Hirschman Index	Herfindahl-Hirschman Index	Crude Oil Price	Herfindahl-Hirschman Index	Herfindahl-Hirschman Index	Crude Oil Price
Canada	Herfindahl-Hirschman Index	Herfindahl-Hirschman Index	Crude Oil Price	Herfindahl-Hirschman Index	Herfindahl-Hirschman Index	Crude Oil Price
Central African Republic	Feedstock Quantity	Feedstock Quantity	Feedstock Quantity	Feedstock Quantity	Feedstock Quantity	Feedstock Quantity
Chad	Feedstock Quantity	Feedstock Quantity	Crude Oil Price	Feedstock Quantity	Feedstock Quantity	Crude Oil Price
Chile	Herfindahl-Hirschman Index	Herfindahl-Hirschman Index	Crude Oil Price	Herfindahl-Hirschman Index	Herfindahl-Hirschman Index	Crude Oil Price
China	Herfindahl-Hirschman Index	Herfindahl-Hirschman Index	Crude Oil Price	Herfindahl-Hirschman Index	Herfindahl-Hirschman Index	Crude Oil Price
Colombia	Herfindahl-Hirschman Index	Herfindahl-Hirschman Index	Crude Oil Price	Herfindahl-Hirschman Index	Herfindahl-Hirschman Index	Crude Oil Price
Comoros	Feedstock Quantity	Feedstock Quantity	Feedstock Quantity	Feedstock Quantity	Feedstock Quantity	Feedstock Quantity
Costa Rica	Food Stress	Food Stress	Crude Oil Price	Food Stress	Food Stress	Crude Oil Price
Croatia	Food Stress	Food Stress	Crude Oil Price	Food Stress	Food Stress	Crude Oil Price
Cuba	Food Stress	Food Stress	Crude Oil Price	Food Stress	Food Stress	Crude Oil Price
Cyprus	Crude Oil Price	Crude Oil Price	Crude Oil Price	Crude Oil Price	Crude Oil Price	Crude Oil Price
Czech Republic	Herfindahl-Hirschman Index	Herfindahl-Hirschman Index	Herfindahl-Hirschman Index	Herfindahl-Hirschman Index	Herfindahl-Hirschman Index	Crude Oil Price
Denmark	Herfindahl-Hirschman Index	Herfindahl-Hirschman Index	Crude Oil Price	Herfindahl-Hirschman Index	Herfindahl-Hirschman Index	Crude Oil Price
Djibouti	Feedstock Quantity	Feedstock Quantity	Feedstock Quantity	Feedstock Quantity	Feedstock Quantity	Feedstock Quantity
Dominican Republic	Food Stress	Food Stress	Crude Oil Price	Food Stress	Food Stress	Crude Oil Price
Ecuador	Food Stress	Food Stress	Crude Oil Price	Food Stress	Food Stress	Crude Oil Price
Egypt	Food Stress	Food Stress	Crude Oil Price	Food Stress	Food Stress	Crude Oil Price
El Salvador	Food Stress	Food Stress	Crude Oil Price	Food Stress	Food Stress	Crude Oil Price
Equatorial Guinea	Feedstock Quantity	Feedstock Quantity	Feedstock Quantity	Feedstock Quantity	Feedstock Quantity	Feedstock Quantity
Estonia	Herfindahl-Hirschman Index	Herfindahl-Hirschman Index	Crude Oil Price	Herfindahl-Hirschman Index	Herfindahl-Hirschman Index	Crude Oil Price
Eswatini	Food Stress	Food Stress	Crude Oil Price	Food Stress	Food Stress	Crude Oil Price
Ethiopia	Herfindahl-Hirschman Index	Herfindahl-Hirschman Index	Crude Oil Price	Herfindahl-Hirschman Index	Herfindahl-Hirschman Index	Crude Oil Price
Fiji	Food Stress	Food Stress	Crude Oil Price	Food Stress	Food Stress	Crude Oil Price
Finland	Herfindahl-Hirschman Index	Herfindahl-Hirschman Index	Water Stress	Herfindahl-Hirschman Index	Herfindahl-Hirschman Index	Water Stress
France	Herfindahl-Hirschman Index	Herfindahl-Hirschman Index	Crude Oil Price	Herfindahl-Hirschman Index	Herfindahl-Hirschman Index	Crude Oil Price
Gabon	Herfindahl-Hirschman Index	Herfindahl-Hirschman Index	Crude Oil Price	Herfindahl-Hirschman Index	Herfindahl-Hirschman Index	Crude Oil Price
Georgia	Feedstock Quantity	Feedstock Quantity	Crude Oil Price	Feedstock Quantity	Feedstock Quantity	Crude Oil Price
Germany	Herfindahl-Hirschman Index	Herfindahl-Hirschman Index	Crude Oil Price	Herfindahl-Hirschman Index	Herfindahl-Hirschman Index	Crude Oil Price
Ghana	Herfindahl-Hirschman Index	Herfindahl-Hirschman Index	Crude Oil Price	Herfindahl-Hirschman Index	Herfindahl-Hirschman Index	Crude Oil Price
Greece	Herfindahl-Hirschman Index	Herfindahl-Hirschman Index	Crude Oil Price	Herfindahl-Hirschman Index	Herfindahl-Hirschman Index	Crude Oil Price
Guatemala	Herfindahl-Hirschman Index	Herfindahl-Hirschman Index	Crude Oil Price	Herfindahl-Hirschman Index	Herfindahl-Hirschman Index	Crude Oil Price
Guinea	Food Stress	Food Stress	Crude Oil Price	Food Stress	Food Stress	Crude Oil Price
Guinea-Bissau	Food Stress	Food Stress	Crude Oil Price	Food Stress	Food Stress	Crude Oil Price
Guyana	Food Stress	Food Stress	Crude Oil Price	Food Stress	Food Stress	Crude Oil Price
Haiti	Herfindahl-Hirschman Index	Herfindahl-Hirschman Index	Crude Oil Price	Herfindahl-Hirschman Index	Herfindahl-Hirschman Index	Crude Oil Price
Honduras	Food Stress	Food Stress	Crude Oil Price	Food Stress	Food Stress	Crude Oil Price
Hong Kong SAR, China	Crude Oil Price	Crude Oil Price	Crude Oil Price	Crude Oil Price	Crude Oil Price	Crude Oil Price
Hungary	Herfindahl-Hirschman Index	Herfindahl-Hirschman Index	Crude Oil Price	Herfindahl-Hirschman Index	Herfindahl-Hirschman Index	Crude Oil Price
India	Herfindahl-Hirschman Index	Herfindahl-Hirschman Index	Crude Oil Price	Herfindahl-Hirschman Index	Herfindahl-Hirschman Index	Crude Oil Price
Indonesia	Herfindahl-Hirschman Index	Herfindahl-Hirschman Index	Crude Oil Price	Herfindahl-Hirschman Index	Herfindahl-Hirschman Index	Crude Oil Price
Iran (Islamic Republic of)	Herfindahl-Hirschman Index	Herfindahl-Hirschman Index	Crude Oil Price	Herfindahl-Hirschman Index	Herfindahl-Hirschman Index	Crude Oil Price
Iraq	Food Stress	Food Stress	Crude Oil Price	Food Stress	Food Stress	Crude Oil Price
Ireland	Food Stress	Food Stress	Crude Oil Price	Food Stress	Food Stress	Crude Oil Price
Israel	Herfindahl-Hirschman Index	Herfindahl-Hirschman Index	Crude Oil Price	Herfindahl-Hirschman Index	Herfindahl-Hirschman Index	Crude Oil Price
Italy	Herfindahl-Hirschman Index	Herfindahl-Hirschman Index	Crude Oil Price	Herfindahl-Hirschman Index	Herfindahl-Hirschman Index	Crude Oil Price
Jamaica	Food Stress	Food Stress	Crude Oil Price	Food Stress	Food Stress	Crude Oil Price
Japan	Herfindahl-Hirschman Index	Herfindahl-Hirschman Index	Crude Oil Price	Herfindahl-Hirschman Index	Herfindahl-Hirschman Index	Crude Oil Price
Jordan	Crude Oil Price	Crude Oil Price	Crude Oil Price	Crude Oil Price	Crude Oil Price	Crude Oil Price
Kazakhstan	Herfindahl-Hirschman Index	Herfindahl-Hirschman Index	Crude Oil Price	Herfindahl-Hirschman Index	Herfindahl-Hirschman Index	Crude Oil Price
Kenya	Herfindahl-Hirschman Index	Herfindahl-Hirschman Index	Crude Oil Price	Herfindahl-Hirschman Index	Herfindahl-Hirschman Index	Crude Oil Price
Kuwait	Crude Oil Price	Crude Oil Price	Crude Oil Price	Crude Oil Price	Crude Oil Price	Crude Oil Price
Latvia	Herfindahl-Hirschman Index	Herfindahl-Hirschman Index	Crude Oil Price	Herfindahl-Hirschman Index	Herfindahl-Hirschman Index	Crude Oil Price
Lebanon	Crude Oil Price	Crude Oil Price	Crude Oil Price	Crude Oil Price	Crude Oil Price	Crude Oil Price
Lesotho	Feedstock Quantity	Feedstock Quantity	Feedstock Quantity	Feedstock Quantity	Feedstock Quantity	Feedstock Quantity
Liberia	Food Stress	Food Stress	Crude Oil Price	Food Stress	Crude Oil Price	Crude Oil Price
Libya	Feedstock Quantity	Feedstock Quantity	Crude Oil Price	Feedstock Quantity	Feedstock Quantity	Crude Oil Price
Lithuania	Herfindahl-Hirschman Index	Herfindahl-Hirschman Index	Crude Oil Price	Herfindahl-Hirschman Index	Herfindahl-Hirschman Index	Crude Oil Price
Luxembourg	Food Stress	Food Stress	Crude Oil Price	Food Stress	Food Stress	Crude Oil Price
Madagascar	Food Stress	Food Stress	Crude Oil Price	Food Stress	Food Stress	Crude Oil Price
Malawi	Food Stress	Food Stress	Crude Oil Price	Food Stress	Food Stress	Crude Oil Price
Malaysia	Herfindahl-Hirschman Index	Herfindahl-Hirschman Index	Crude Oil Price	Herfindahl-Hirschman Index	Herfindahl-Hirschman Index	Crude Oil Price
Mali	Food Stress	Food Stress	Crude Oil Price	Food Stress	Food Stress	Crude Oil Price
Malta	Feedstock Quantity	Feedstock Quantity	Feedstock Quantity	Feedstock Quantity	Feedstock Quantity	Feedstock Quantity
Mauritania	Feedstock Quantity	Feedstock Quantity	Crude Oil Price	Feedstock Quantity	Feedstock Quantity	Crude Oil Price
Mauritius	Food Stress	Food Stress	Crude Oil Price	Food Stress	Food Stress	Crude Oil Price
Mexico	Food Stress	Food Stress	Crude Oil Price	Food Stress	Food Stress	Crude Oil Price
Moldova	Food Stress	Food Stress	Crude Oil Price	Food Stress	Food Stress	Crude Oil Price
Mongolia	Food Stress	Food Stress	Crude Oil Price	Food Stress	Food Stress	Crude Oil Price
Morocco	Food Stress	Food Stress	Crude Oil Price	Food Stress	Food Stress	Crude Oil Price
Mozambique	Herfindahl-Hirschman Index	Herfindahl-Hirschman Index	Crude Oil Price	Herfindahl-Hirschman Index	Herfindahl-Hirschman Index	Crude Oil Price
Myanmar	Herfindahl-Hirschman Index	Herfindahl-Hirschman Index	Crude Oil Price	Herfindahl-Hirschman Index	Herfindahl-Hirschman Index	Crude Oil Price
Namibia	Feedstock Quantity	Feedstock Quantity	Feedstock Quantity	Feedstock Quantity	Feedstock Quantity	Feedstock Quantity
Nepal	Herfindahl-Hirschman Index	Herfindahl-Hirschman Index	Crude Oil Price	Herfindahl-Hirschman Index	Herfindahl-Hirschman Index	Crude Oil Price
Netherlands	Herfindahl-Hirschman Index	Herfindahl-Hirschman Index	Crude Oil Price	Herfindahl-Hirschman Index	Herfindahl-Hirschman Index	Crude Oil Price
New Zealand	Herfindahl-Hirschman Index	Herfindahl-Hirschman Index	Crude Oil Price	Herfindahl-Hirschman Index	Herfindahl-Hirschman Index	Crude Oil Price
Nicaragua	Herfindahl-Hirschman Index	Herfindahl-Hirschman Index	Crude Oil Price	Herfindahl-Hirschman Index	Herfindahl-Hirschman Index	Crude Oil Price
Niger	Herfindahl-Hirschman Index	Herfindahl-Hirschman Index	Crude Oil Price	Herfindahl-Hirschman Index	Herfindahl-Hirschman Index	Crude Oil Price
Nigeria	Herfindahl-Hirschman Index	Herfindahl-Hirschman Index	Herfindahl-Hirschman Index	Herfindahl-Hirschman Index	Herfindahl-Hirschman Index	Herfindahl-Hirschman Index
North Macedonia	Food Stress	Food Stress	Crude Oil Price	Food Stress	Food Stress	Crude Oil Price
Norway	Herfindahl-Hirschman Index	Herfindahl-Hirschman Index	Crude Oil Price	Herfindahl-Hirschman Index	Herfindahl-Hirschman Index	Crude Oil Price
Oman	Crude Oil Price	Crude Oil Price	Crude Oil Price	Crude Oil Price	Crude Oil Price	Crude Oil Price
Pakistan	Herfindahl-Hirschman Index	Herfindahl-Hirschman Index	Crude Oil Price	Herfindahl-Hirschman Index	Herfindahl-Hirschman Index	Crude Oil Price
Panama	Food Stress	Food Stress	Crude Oil Price	Food Stress	Food Stress	Crude Oil Price
Papua New Guinea	Food Stress	Food Stress	Crude Oil Price	Food Stress	Food Stress	Crude Oil Price
Paraguay	Herfindahl-Hirschman Index	Herfindahl-Hirschman Index	Crude Oil Price	Herfindahl-Hirschman Index	Herfindahl-Hirschman Index	Crude Oil Price
Peru	Herfindahl-Hirschman Index	Herfindahl-Hirschman Index	Crude Oil Price	Herfindahl-Hirschman Index	Herfindahl-Hirschman Index	Crude Oil Price
Philippines	Herfindahl-Hirschman Index	Herfindahl-Hirschman Index	Crude Oil Price	Herfindahl-Hirschman Index	Herfindahl-Hirschman Index	Crude Oil Price
Poland	Herfindahl-Hirschman Index	Herfindahl-Hirschman Index	Crude Oil Price	Herfindahl-Hirschman Index	Herfindahl-Hirschman Index	Crude Oil Price
Portugal	Herfindahl-Hirschman Index	Herfindahl-Hirschman Index	Crude Oil Price	Herfindahl-Hirschman Index	Herfindahl-Hirschman Index	Crude Oil Price
Puerto Rico	Feedstock Quantity	Feedstock Quantity	Feedstock Quantity	Feedstock Quantity	Feedstock Quantity	Feedstock Quantity
Qatar	Feedstock Quantity	Feedstock Quantity	Feedstock Quantity	Feedstock Quantity	Feedstock Quantity	Feedstock Quantity
Republic of Korea	Herfindahl-Hirschman Index	Herfindahl-Hirschman Index	Crude Oil Price	Herfindahl-Hirschman Index	Herfindahl-Hirschman Index	Crude Oil Price
Romania	Herfindahl-Hirschman Index	Herfindahl-Hirschman Index	Crude Oil Price	Herfindahl-Hirschman Index	Herfindahl-Hirschman Index	Crude Oil Price
Russian Federation	Herfindahl-Hirschman Index	Herfindahl-Hirschman Index	Crude Oil Price	Herfindahl-Hirschman Index	Herfindahl-Hirschman Index	Crude Oil Price
Rwanda	Crude Oil Price	Crude Oil Price	Crude Oil Price	Crude Oil Price	Crude Oil Price	Crude Oil Price
Saudi Arabia	Herfindahl-Hirschman Index	Herfindahl-Hirschman Index	Crude Oil Price	Herfindahl-Hirschman Index	Herfindahl-Hirschman Index	Crude Oil Price
Senegal	Herfindahl-Hirschman Index	Herfindahl-Hirschman Index	Crude Oil Price	Herfindahl-Hirschman Index	Herfindahl-Hirschman Index	Crude Oil Price
Serbia	Herfindahl-Hirschman Index	Herfindahl-Hirschman Index	Crude Oil Price	Herfindahl-Hirschman Index	Herfindahl-Hirschman Index	Crude Oil Price
Sierra Leone	Food Stress	Food Stress	Crude Oil Price	Food Stress	Food Stress	Crude Oil Price
Singapore	Crude Oil Price	Crude Oil Price	Crude Oil Price	Crude Oil Price	Crude Oil Price	Crude Oil Price
Slovakia	Herfindahl-Hirschman Index	Herfindahl-Hirschman Index	Crude Oil Price	Herfindahl-Hirschman Index	Herfindahl-Hirschman Index	Crude Oil Price
Slovenia	Food Stress	Food Stress	Crude Oil Price	Food Stress	Food Stress	Crude Oil Price
Solomon Islands	Food Stress	Food Stress	Crude Oil Price	Food Stress	Food Stress	Crude Oil Price
Somalia	Feedstock Quantity	Feedstock Quantity	Crude Oil Price	Feedstock Quantity	Feedstock Quantity	Crude Oil Price
South Africa	Herfindahl-Hirschman Index	Herfindahl-Hirschman Index	Crude Oil Price	Herfindahl-Hirschman Index	Herfindahl-Hirschman Index	Crude Oil Price
Spain	Herfindahl-Hirschman Index	Herfindahl-Hirschman Index	Crude Oil Price	Herfindahl-Hirschman Index	Herfindahl-Hirschman Index	Crude Oil Price
Sri Lanka	Herfindahl-Hirschman Index	Herfindahl-Hirschman Index	Crude Oil Price	Herfindahl-Hirschman Index	Herfindahl-Hirschman Index	Crude Oil Price
Sudan	Herfindahl-Hirschman Index	Herfindahl-Hirschman Index	Crude Oil Price	Herfindahl-Hirschman Index	Herfindahl-Hirschman Index	Crude Oil Price
Suriname	Herfindahl-Hirschman Index	Herfindahl-Hirschman Index	Crude Oil Price	Herfindahl-Hirschman Index	Herfindahl-Hirschman Index	Crude Oil Price
Sweden	Herfindahl-Hirschman Index	Herfindahl-Hirschman Index	Crude Oil Price	Herfindahl-Hirschman Index	Herfindahl-Hirschman Index	Crude Oil Price
Switzerland	Feedstock Quantity	Feedstock Quantity	Crude Oil Price	Feedstock Quantity	Feedstock Quantity	Crude Oil Price
Syrian Arab Republic	Herfindahl-Hirschman Index	Herfindahl-Hirschman Index	Crude Oil Price	Herfindahl-Hirschman Index	Herfindahl-Hirschman Index	Crude Oil Price
Tajikistan	Food Stress	Food Stress	Crude Oil Price	Food Stress	Food Stress	Crude Oil Price
Tanzania	Herfindahl-Hirschman Index	Herfindahl-Hirschman Index	Crude Oil Price	Herfindahl-Hirschman Index	Herfindahl-Hirschman Index	Crude Oil Price
Thailand	Herfindahl-Hirschman Index	Herfindahl-Hirschman Index	Crude Oil Price	Herfindahl-Hirschman Index	Herfindahl-Hirschman Index	Crude Oil Price
Togo	Herfindahl-Hirschman Index	Herfindahl-Hirschman Index	Crude Oil Price	Herfindahl-Hirschman Index	Herfindahl-Hirschman Index	Crude Oil Price
Trinidad and Tobago	Feedstock Quantity	Feedstock Quantity	Feedstock Quantity	Feedstock Quantity	Feedstock Quantity	Feedstock Quantity
Tunisia	Food Stress	Food Stress	Crude Oil Price	Food Stress	Food Stress	Crude Oil Price
Turkey	Food Stress	Food Stress	Crude Oil Price	Food Stress	Food Stress	Crude Oil Price
Turkmenistan	Herfindahl-Hirschman Index	Herfindahl-Hirschman Index	Crude Oil Price	Herfindahl-Hirschman Index	Herfindahl-Hirschman Index	Crude Oil Price
Uganda	Crude Oil Price	Crude Oil Price	Crude Oil Price	Crude Oil Price	Crude Oil Price	Crude Oil Price
Ukraine	Food Stress	Food Stress	Crude Oil Price	Food Stress	Food Stress	Crude Oil Price
United Arab Emirates	Crude Oil Price	Crude Oil Price	Crude Oil Price	Crude Oil Price	Crude Oil Price	Crude Oil Price
United Kingdom	Herfindahl-Hirschman Index	Herfindahl-Hirschman Index	Crude Oil Price	Herfindahl-Hirschman Index	Herfindahl-Hirschman Index	Crude Oil Price
United States of America	Herfindahl-Hirschman Index	Herfindahl-Hirschman Index	Crude Oil Price	Herfindahl-Hirschman Index	Herfindahl-Hirschman Index	Crude Oil Price
Uruguay	Herfindahl-Hirschman Index	Herfindahl-Hirschman Index	Crude Oil Price	Herfindahl-Hirschman Index	Herfindahl-Hirschman Index	Crude Oil Price
Uzbekistan	Herfindahl-Hirschman Index	Herfindahl-Hirschman Index	Crude Oil Price	Herfindahl-Hirschman Index	Herfindahl-Hirschman Index	Crude Oil Price
Zambia	Herfindahl-Hirschman Index	Herfindahl-Hirschman Index	Crude Oil Price	Herfindahl-Hirschman Index	Herfindahl-Hirschman Index	Crude Oil Price
Zimbabwe	Herfindahl-Hirschman Index	Herfindahl-Hirschman Index	Crude Oil Price	Herfindahl-Hirschman Index	Herfindahl-Hirschman Index	Crude Oil Price
